# Supplementary material for: Alternative mRNA Processing of Innate Response Pathways in Respiratory Syncytial Virus (RSV) Infection
Source: Viruses. 2021 Jan 31;13(2):218. doi: 10.3390/v13020218 (PMC7912025; doi:10.3390/v13020218)
Supplement: Supplementary file 1 [file viruses-13-00218-s001.zip]

Archive with 4 entries (4 files):
- Supplemental_table_I_apa.xls
- Supplemental_table_II_apa_reactome.xls
- Supplemental_table_III_diu_reactome.xls
- Supplemental_table_IV.xls
