# Supplementary material for: Alternative mRNA Processing of Innate Response Pathways in Respiratory Syncytial Virus (RSV) Infection
Source: Viruses. 2021 Jan 31;13(2):218. doi: 10.3390/v13020218 (PMC7912025; doi:10.3390/v13020218)
Supplement: Supplementary file 1 [file viruses-13-00218-s001.zip › Supplemental_table_I_apa.xls]

## Sheet: APA_annotated
hgnc_symbol	entrezgene_id	ensembl_gene_id	ensemble_transcript	DPA Result	Q-Value	Distal Condition	Distal CON Exp. Level	Distal RSV Exp. Level	Proximal CON Exp. Level	Proximal RSV Exp. Level	PolyA Switching
NIPAL3	57185	ENSG00000001461	ENSG00000001461.17	DPA	0.00050614	RSV	23.23	24.235	1404.5	1341.9	NO
CYP51A1	1595	ENSG00000001630	ENSG00000001630.17	DPA	0	CON	0	0	627.2	485.65	YES
LAP3	51056	ENSG00000002549	ENSG00000002549.12	DPA	3.5374e-05	CON	8.765	5.255	820.93	998.87	NO
M6PR	4074	ENSG00000003056	ENSG00000003056.8	DPA	6.3573e-05	RSV	4295	4562.9	170.9	161.71	NO
CFLAR	8837	ENSG00000003402	ENSG00000003402.20	DPA	4.3756e-13	RSV	22.165	36.35	359.65	346.36	NO
SLC7A2	6542	ENSG00000003989	ENSG00000003989.17	DPA	0	RSV	1240.9	1167.8	0	1.39	NO
AK2	204	ENSG00000004455	ENSG00000004455.16	DPA	3.5925e-10	RSV	1992.2	1947.6	1786.5	1705.2	NO
MCUB	55013	ENSG00000005059	ENSG00000005059.16	DPA	2.6622e-05	RSV	80	90.27	221.22	241.09	NO
KMT2E	55904	ENSG00000005483	ENSG00000005483.21	DPA	1.1697e-05	RSV	89.695	70.535	37.985	27.215	NO
ITGA3	3675	ENSG00000005884	ENSG00000005884.18	DPA	0.00012404	RSV	579.1	861	50.865	54.935	NO
LAMP2	3920	ENSG00000005893	ENSG00000005893.15	DPA	1.1199e-09	CON	1061.5	928.25	527.4	484.35	NO
AP2B1	163	ENSG00000006125	ENSG00000006125.18	DPA	0	RSV	7572.5	8531.4	193.16	189.9	NO
RALA	5898	ENSG00000006451	ENSG00000006451.8	DPA	1.6297e-06	CON	147.4	151.84	2.495	12.32	YES
PHTF2	57157	ENSG00000006576	ENSG00000006576.16	DPA	3.3495e-09	CON	105.99	90.925	983.13	876.5	NO
PNPLA4	8228	ENSG00000006757	ENSG00000006757.12	DPA	2.047e-05	RSV	257.06	247.38	72.68	68.375	NO
PAFAH1B1	5048	ENSG00000007168	ENSG00000007168.13	DPA	0	CON	4110.7	4117	946.34	1058.4	YES
CDK11A	728642	ENSG00000008128	ENSG00000008128.23	DPA	0	CON	92.585	66.18	0	0	NO
SYPL1	6856	ENSG00000008282	ENSG00000008282.8	DPA	0.00064326	CON	299.44	209.72	3736	3591	NO
SEC62	7095	ENSG00000008952	ENSG00000008952.17	DPA	1.2578e-05	CON	1413.5	1419.9	392.64	406.35	NO
FAM76A	199870	ENSG00000009780	ENSG00000009780.15	DPA	0.00025091	CON	78.1	60.32	0	0	YES
ZNF207	7756	ENSG00000010244	ENSG00000010244.18	DPA	0	CON	1709.2	1844.2	1077	1191.4	YES
CD9	928	ENSG00000010278	ENSG00000010278.14	DPA	0.00022935	CON	42.345	43.325	4190.6	4352.2	NO
SCMH1	22955	ENSG00000010803	ENSG00000010803.16	DPA	3.491e-11	CON	30.18	22.885	367.04	359.64	NO
ELOVL5	60481	ENSG00000012660	ENSG00000012660.14	DPA	0	RSV	4184.1	3969.4	142.87	122.79	NO
PSMC4	5704	ENSG00000013275	ENSG00000013275.7	DPA	7.5135e-05	CON	80.03	89.07	664.75	779.25	NO
SLC25A39	51629	ENSG00000013306	ENSG00000013306.16	DPA	4.6204e-05	CON	126.84	125.27	44.35	57.385	YES
ATP2C1	27032	ENSG00000017260	ENSG00000017260.19	DPA	2.0692e-12	RSV	424.75	367.64	645.01	536	NO
WWTR1	25937	ENSG00000018408	ENSG00000018408.14	DPA	1.3853e-10	RSV	321.29	323.75	2457.7	2305.5	NO
SNAI2	6591	ENSG00000019549	ENSG00000019549.13	DPA	3.4618e-09	CON	3584.8	3166	132.31	130.16	NO
RNF10	9921	ENSG00000022840	ENSG00000022840.16	DPA	4.7674e-05	RSV	99.65	106.12	1427.3	1408.2	NO
ERP44	23071	ENSG00000023318	ENSG00000023318.8	DPA	0	RSV	2074	2006.8	155.41	138.77	NO
TOMM34	10953	ENSG00000025772	ENSG00000025772.8	DPA	4.6183e-11	CON	1750.5	1590.2	68.735	73.46	NO
FAS	355	ENSG00000026103	ENSG00000026103.22	DPA	1.1681e-10	RSV	40.615	44.465	923.03	913.68	NO
CD44	960	ENSG00000026508	ENSG00000026508.18	DPA	0.00015566	RSV	2866.2	2811.4	7306	7061.7	NO
VRK2	7444	ENSG00000028116	ENSG00000028116.17	DPA	5.7791e-06	RSV	557.32	564.62	570.87	536.22	YES
BCLAF1	9774	ENSG00000029363	ENSG00000029363.16	DPA	2.4239e-05	RSV	927.52	1259.7	545.11	545.77	YES
SARS1	6301	ENSG00000031698	ENSG00000031698.13	DPA	5.0379e-05	RSV	140.84	190.09	2112.6	2008.7	NO
CHPF2	54480	ENSG00000033100	ENSG00000033100.16	DPA	0.00041599	CON	92.31	110.28	69.69	129.26	YES
PIAS1	8554	ENSG00000033800	ENSG00000033800.13	DPA	5.8884e-10	RSV	685.4	697.42	289.43	288.3	YES
VCL	7414	ENSG00000035403	ENSG00000035403.17	DPA	1.8727e-06	RSV	43.445	50.38	2785.9	2893.5	NO
TRIO	7204	ENSG00000038382	ENSG00000038382.20	DPA	0.00087262	CON	1399.6	1461	505.81	578.98	NO
CLEC16A	23274	ENSG00000038532	ENSG00000038532.16	DPA	0	CON	145.04	155.14	1.065	2.93	NO
RAI14	26064	ENSG00000039560	ENSG00000039560.14	DPA	0	CON	504.64	628.17	872.18	1413.1	YES
SPDL1	54908	ENSG00000040275	ENSG00000040275.17	DPA	2.2536e-05	CON	436.36	321.81	1316.9	1321.5	NO
PARP3	10039	ENSG00000041880	ENSG00000041880.14	DPA	0.00034427	RSV	46.01	58.255	72.4	82.235	NO
AP2S1	1175	ENSG00000042753	ENSG00000042753.11	DPA	4.5483e-06	RSV	849.74	962.91	501.35	433.31	YES
DCUN1D1	54165	ENSG00000043093	ENSG00000043093.14	DPA	0.00046353	CON	70.385	49.72	229.42	183.78	YES
JADE2	23338	ENSG00000043143	ENSG00000043143.20	DPA	9.783e-07	RSV	1481.9	1586.3	40.535	38.5	NO
GEMIN8	54960	ENSG00000046647	ENSG00000046647.13	DPA	6.024e-08	CON	0	0	101.59	90.19	NO
SCML1	6322	ENSG00000047634	ENSG00000047634.15	DPA	8.2236e-05	CON	354.92	338.31	33.48	32.655	NO
TNFRSF9	3604	ENSG00000049249	ENSG00000049249.8	DPA	2.0869e-05	CON	0	0	19.355	17.82	NO
NEDD4L	23327	ENSG00000049759	ENSG00000049759.18	DPA	7.4786e-13	CON	698.92	560.18	623.45	562.19	YES
JKAMP	51528	ENSG00000050130	ENSG00000050130.18	DPA	0.00015803	RSV	149.17	155.27	562.21	538.99	NO
PLEKHA5	54477	ENSG00000052126	ENSG00000052126.14	DPA	3.4343e-09	RSV	1715.8	1579	72.62	51.7	NO
THRAP3	9967	ENSG00000054118	ENSG00000054118.15	DPA	0	CON	1316.7	1701.9	0	0	NO
SYNE2	23224	ENSG00000054654	ENSG00000054654.16	DPA	1.8444e-05	RSV	623.28	612.97	111.08	107.4	NO
EIF2AK2	5610	ENSG00000055332	ENSG00000055332.18	DPA	0	RSV	299.34	148.88	485.75	121.63	YES
TRAF1	7185	ENSG00000056558	ENSG00000056558.11	DPA	9.8219e-09	CON	4.505	2.11	46.61	44.78	NO
TRAF3IP2	10758	ENSG00000056972	ENSG00000056972.20	DPA	0.0005058	RSV	22.405	95.715	1116.7	1114.1	NO
ATP11B	23200	ENSG00000058063	ENSG00000058063.16	DPA	8.2943e-07	RSV	2208	2148.9	1243.8	796.95	YES
NDC1	55706	ENSG00000058804	ENSG00000058804.12	DPA	0.00050178	CON	589.14	335.68	1282.2	1523.4	YES
MXD1	4084	ENSG00000059728	ENSG00000059728.11	DPA	6.3466e-12	CON	955.4	960.1	270.65	314.25	NO
CCAR1	55749	ENSG00000060339	ENSG00000060339.14	DPA	0.00086175	RSV	283.8	337.9	604.4	621.48	YES
GPBP1	65056	ENSG00000062194	ENSG00000062194.16	DPA	1.1813e-10	CON	904.16	757.53	1310	1341	NO
VMP1	81671	ENSG00000062716	ENSG00000062716.13	DPA	0	RSV	278.74	269.95	1061.1	852.89	NO
RPL18	6141	ENSG00000063177	ENSG00000063177.13	DPA	5.7243e-12	RSV	3699.1	3774.9	50.945	41.48	NO
EPN1	29924	ENSG00000063245	ENSG00000063245.14	DPA	0.00010928	CON	0	0	30.27	34.96	YES
RNF4	6047	ENSG00000063978	ENSG00000063978.16	DPA	3.1311e-05	CON	934.89	854.85	853.74	898.8	YES
RFXANK	8625	ENSG00000064490	ENSG00000064490.14	DPA	0.00095848	CON	16.43	15.41	63.61	83.755	NO
CTSA	5476	ENSG00000064601	ENSG00000064601.18	DPA	5.3175e-09	CON	13.115	9.72	1041.9	1008.2	NO
SNX24	28966	ENSG00000064652	ENSG00000064652.11	DPA	0	CON	701.66	657.54	61.775	59.08	NO
MTHFD2	10797	ENSG00000065911	ENSG00000065911.12	DPA	2.3133e-06	RSV	16.475	30.535	4217.7	4185.2	NO
NFYC	4802	ENSG00000066136	ENSG00000066136.20	DPA	2.5041e-06	RSV	94.94	97.33	111.8	37.425	YES
ATXN3	4287	ENSG00000066427	ENSG00000066427.23	DPA	3.2785e-05	RSV	195.64	201.18	179.41	159.93	NO
TNFRSF1A	7132	ENSG00000067182	ENSG00000067182.7	DPA	9.8048e-09	RSV	616.63	680.95	70.045	55.415	NO
PKM	5315	ENSG00000067225	ENSG00000067225.18	DPA	0.00045928	CON	8470.8	7462.5	615	620.62	NO
COASY	80347	ENSG00000068120	ENSG00000068120.15	DPA	0	RSV	89.585	102.42	372.78	422.89	NO
TFE3	7030	ENSG00000068323	ENSG00000068323.17	DPA	0.00010269	CON	1178.5	1253.3	135.38	187.81	NO
NUCKS1	64710	ENSG00000069275	ENSG00000069275.13	DPA	0.00077956	CON	1696.1	1558.4	2972.6	3128.1	NO
ATP1B3	483	ENSG00000069849	ENSG00000069849.11	DPA	0.00026066	CON	32.375	29.175	2938.2	2838.4	NO
NEDD4	4734	ENSG00000069869	ENSG00000069869.16	DPA	0	RSV	1338.1	1218.9	837.4	733.34	YES
RAB27A	5873	ENSG00000069974	ENSG00000069974.16	DPA	0.00014398	CON	189.38	166.85	229.31	235.35	YES
UFD1	7353	ENSG00000070010	ENSG00000070010.19	DPA	3.5564e-12	CON	825.93	830.52	98.48	101.79	NO
TMEM260	54916	ENSG00000070269	ENSG00000070269.14	DPA	0.00045738	CON	392.59	369.82	0	0	NO
GBA2	57704	ENSG00000070610	ENSG00000070610.14	DPA	5.0352e-06	RSV	917.67	948.34	0	4.865	NO
ASNS	440	ENSG00000070669	ENSG00000070669.17	DPA	1.3458e-05	CON	288.28	267.11	6782.5	6878.8	NO
PABPC1	26986	ENSG00000070756	ENSG00000070756.16	DPA	4.7275e-08	RSV	30147	29670	421.5	406.33	NO
WDR1	9948	ENSG00000071127	ENSG00000071127.17	DPA	3.9298e-05	CON	4629.4	4709.3	6.935	10.205	NO
SNX13	23161	ENSG00000071189	ENSG00000071189.21	DPA	1.1153e-06	CON	5.615	4.21	724.52	722.02	NO
RDH11	51109	ENSG00000072042	ENSG00000072042.13	DPA	0.00093167	CON	2767.6	2639.9	37.045	36.075	NO
P4HA2	8974	ENSG00000072682	ENSG00000072682.18	DPA	0	CON	2221.4	2064.9	470.6	469.55	NO
ACADVL	37	ENSG00000072778	ENSG00000072778.20	DPA	1.1239e-08	RSV	109.66	121.92	1790.2	1773	NO
NDE1	54820	ENSG00000072864	ENSG00000072864.15	DPA	3.6301e-09	CON	822.32	839.07	1704.8	1836.2	NO
SDHA	6389	ENSG00000073578	ENSG00000073578.17	DPA	4.0546e-07	RSV	65.825	93.745	297.94	298.81	NO
TSG101	7251	ENSG00000074319	ENSG00000074319.13	DPA	0.00036578	RSV	63.705	82.795	863.13	778.85	NO
LMAN1	3998	ENSG00000074695	ENSG00000074695.6	DPA	0	RSV	695.75	985.34	3245.9	3599.9	NO
ENO1	2023	ENSG00000074800	ENSG00000074800.16	DPA	5.6479e-05	CON	10711	8166.8	253	223.15	NO
SRI	6717	ENSG00000075142	ENSG00000075142.13	DPA	0.00040995	CON	0	0	294.48	297.31	NO
ACTB	60	ENSG00000075624	ENSG00000075624.16	DPA	0.00028927	RSV	8184.2	9411.4	520.96	596.66	NO
RAB7A	7879	ENSG00000075785	ENSG00000075785.12	DPA	1.2197e-08	RSV	2550.4	2486.6	1322.4	1214.1	NO
MCM6	4175	ENSG00000076003	ENSG00000076003.5	DPA	5.217e-07	CON	1255.6	1096.9	63.525	66.555	NO
RBMS2	5939	ENSG00000076067	ENSG00000076067.13	DPA	8.4318e-05	RSV	702.09	679.95	375.37	312.96	NO
STXBP2	6813	ENSG00000076944	ENSG00000076944.16	DPA	0.00018145	RSV	10.36	13.85	339.01	402.9	NO
DNAJC10	54431	ENSG00000077232	ENSG00000077232.18	DPA	2.0682e-06	CON	289.89	184.79	1723.1	1547.1	NO
IL4R	3566	ENSG00000077238	ENSG00000077238.14	DPA	2.2155e-05	CON	166.75	167.16	871.55	1039	NO
DYNC1I2	1781	ENSG00000077380	ENSG00000077380.15	DPA	0	RSV	249.94	251.31	1553.9	1541.2	NO
MAP2	4133	ENSG00000078018	ENSG00000078018.19	DPA	4.4732e-06	CON	155.41	174	15.505	19.87	NO
ACER3	55331	ENSG00000078124	ENSG00000078124.12	DPA	0.00045814	CON	513.42	501.14	0	0	NO
UBE2K	3093	ENSG00000078140	ENSG00000078140.14	DPA	0	RSV	2463.9	2461.8	877.99	827	YES
PIK3C3	5289	ENSG00000078142	ENSG00000078142.13	DPA	0	CON	124.55	119.11	811.58	779.01	NO
NRDC	4898	ENSG00000078618	ENSG00000078618.21	DPA	0.00080601	RSV	97.265	222.53	125.83	92.935	YES
SAR1A	56681	ENSG00000079332	ENSG00000079332.15	DPA	3.9267e-06	CON	402.61	357	1307.4	1256.4	NO
SENP1	29843	ENSG00000079387	ENSG00000079387.14	DPA	2.9017e-10	RSV	519.74	499.38	142.84	115.77	NO
DNM2	1785	ENSG00000079805	ENSG00000079805.16	DPA	0	RSV	688.81	859.85	169.81	105.53	NO
SMARCA2	6595	ENSG00000080503	ENSG00000080503.24	DPA	0	CON	981.72	982.92	256.42	269.3	NO
PSEN1	5663	ENSG00000080815	ENSG00000080815.19	DPA	0.00010264	CON	689.84	698.86	291.58	379.25	YES
HSP90AA1	3320	ENSG00000080824	ENSG00000080824.18	DPA	3.4272e-05	CON	530.66	461.81	26528	24639	NO
CXCL2	2920	ENSG00000081041	ENSG00000081041.9	DPA	1.5505e-07	CON	84.56	72.57	27.375	33.72	NO
PCNP	57092	ENSG00000081154	ENSG00000081154.11	DPA	0.00029724	RSV	250.68	343.53	25.065	22.995	YES
CCNT2	905	ENSG00000082258	ENSG00000082258.13	DPA	4.7472e-14	CON	12.44	17.195	0	0	YES
NFE2L1	4779	ENSG00000082641	ENSG00000082641.16	DPA	6.4458e-06	CON	2093	2314.6	407.61	789.91	NO
GSK3B	2932	ENSG00000082701	ENSG00000082701.15	DPA	0	RSV	322.94	362.88	3894.8	3761	NO
CYLD	1540	ENSG00000083799	ENSG00000083799.17	DPA	2.1939e-05	RSV	349.36	364.8	386.76	320.24	YES
APLP2	334	ENSG00000084234	ENSG00000084234.17	DPA	1.2021e-05	CON	12666	12652	4105.8	4882.1	NO
SEH1L	81929	ENSG00000085415	ENSG00000085415.16	DPA	1.6565e-10	RSV	119.02	138.94	562.78	569.51	NO
RRN3	54700	ENSG00000085721	ENSG00000085721.12	DPA	0	CON	231.19	224.07	1679.8	1640.2	NO
CHMP5	51510	ENSG00000086065	ENSG00000086065.14	DPA	0.00037157	RSV	44.73	43.94	2113.1	2039.9	NO
SEPHS1	22929	ENSG00000086475	ENSG00000086475.15	DPA	4.3208e-06	RSV	667.34	699.29	691.09	684.37	YES
FAT2	2196	ENSG00000086570	ENSG00000086570.12	DPA	0	CON	415.12	398.67	7218.3	7306.5	NO
PPP1R15A	23645	ENSG00000087074	ENSG00000087074.8	DPA	0.00073698	RSV	10.56	17.665	2995.3	3281.4	NO
SF3B2	10992	ENSG00000087365	ENSG00000087365.15	DPA	0.00024411	RSV	20.68	20	403.77	111.48	YES
PTHLH	5744	ENSG00000087494	ENSG00000087494.15	DPA	9.6462e-07	CON	286.9	300.37	372.58	420.7	YES
PIR	8544	ENSG00000087842	ENSG00000087842.11	DPA	0.00021269	RSV	15.905	32.52	608.78	555.47	NO
METTL2A	339175	ENSG00000087995	ENSG00000087995.15	DPA	0.00011615	RSV	128.1	124.11	394.67	379.47	NO
TPX2	22974	ENSG00000088325	ENSG00000088325.16	DPA	0	RSV	7339.3	6882.9	1652.2	1075.3	NO
C20orf194	25943	ENSG00000088854	ENSG00000088854.12	DPA	2.019e-13	CON	0	0	513.51	517.24	NO
KIZ	55857	ENSG00000088970	ENSG00000088970.16	DPA	0.00045099	RSV	46.295	55.025	507.96	476.26	NO
RPL6	6128	ENSG00000089009	ENSG00000089009.15	DPA	0.00066413	RSV	25531	24797	1532.3	1480.6	NO
RBBP9	10741	ENSG00000089050	ENSG00000089050.16	DPA	1.563e-10	RSV	124.11	154.25	455	440.87	YES
IGBP1	3476	ENSG00000089289	ENSG00000089289.16	DPA	4.0409e-06	RSV	32.03	37.76	1244.3	1234.6	NO
GLG1	2734	ENSG00000090863	ENSG00000090863.11	DPA	1.8216e-10	RSV	44.625	52.85	2874.2	3319.3	NO
MAP3K20	51776	ENSG00000091436	ENSG00000091436.17	DPA	0	CON	782.14	786.58	39.53	69.355	NO
CDV3	55573	ENSG00000091527	ENSG00000091527.15	DPA	8.4264e-09	RSV	2537.1	2699	128.49	96.135	NO
HNRNPC	3183	ENSG00000092199	ENSG00000092199.17	DPA	0	CON	16183	16070	1313	1395.4	NO
SNAP23	8773	ENSG00000092531	ENSG00000092531.10	DPA	1.1777e-06	CON	102.33	73.305	696.15	673.12	NO
MYL6	4637	ENSG00000092841	ENSG00000092841.18	DPA	0	CON	303.88	276.07	7263.3	7173.9	NO
NUP50	10762	ENSG00000093000	ENSG00000093000.19	DPA	8.4581e-05	RSV	20.995	33.545	1298.6	1432.1	NO
ARCN1	372	ENSG00000095139	ENSG00000095139.14	DPA	3.304e-13	CON	3930.3	3955.8	57.685	78.435	NO
CREM	1390	ENSG00000095794	ENSG00000095794.19	DPA	0.00018722	CON	143.09	141.61	37.185	62.31	NO
MRPS18A	55168	ENSG00000096080	ENSG00000096080.11	DPA	7.6817e-05	RSV	334.82	354.5	6.545	5.17	NO
HSP90AB1	3326	ENSG00000096384	ENSG00000096384.20	DPA	1.6471e-05	CON	34.36	27.415	46.585	49.17	YES
CDC5L	988	ENSG00000096401	ENSG00000096401.8	DPA	2.2504e-05	CON	220.91	198.93	1220.5	1139.1	NO
JAK2	3717	ENSG00000096968	ENSG00000096968.13	DPA	0.00082219	RSV	362.07	344.16	197.44	171.91	NO
ACOT7	11332	ENSG00000097021	ENSG00000097021.19	DPA	8.4382e-05	CON	586.42	677.21	4.18	10.905	NO
SCD	6319	ENSG00000099194	ENSG00000099194.6	DPA	0	RSV	37533	34836	9702.8	8487.4	NO
MACROH2A2	55506	ENSG00000099284	ENSG00000099284.14	DPA	2.3107e-11	CON	160.06	140.34	53.315	66.785	NO
MTAP	4507	ENSG00000099810	ENSG00000099810.21	DPA	0	CON	647.12	555.6	978.54	891.33	NO
RANBP1	5902	ENSG00000099901	ENSG00000099901.17	DPA	7.7229e-13	CON	747.47	853.99	115.3	157.47	NO
CRKL	1399	ENSG00000099942	ENSG00000099942.13	DPA	4.5759e-15	RSV	2643.6	2338.3	240.96	209.59	NO
BCL2L13	23786	ENSG00000099968	ENSG00000099968.17	DPA	8.4393e-05	RSV	307.34	411.93	1266.9	1297.9	NO
SNRPD3	6634	ENSG00000100028	ENSG00000100028.12	DPA	7.9249e-13	RSV	893.39	886.02	1334.7	1255.4	NO
MAPK1	5594	ENSG00000100030	ENSG00000100030.14	DPA	4.7968e-10	CON	1073.6	921.62	2313.7	2235.8	NO
AP1B1	162	ENSG00000100280	ENSG00000100280.16	DPA	1.7095e-05	RSV	105.61	142.9	527.18	493.29	NO
RPL3	6122	ENSG00000100316	ENSG00000100316.16	DPA	1.1804e-13	RSV	22590	25536	279.14	313.88	NO
DESI1	27351	ENSG00000100418	ENSG00000100418.8	DPA	1.1527e-05	CON	22.685	22.03	1041.2	1012.9	NO
KHNYN	23351	ENSG00000100441	ENSG00000100441.10	DPA	6.4126e-10	RSV	1553.2	1614	453.57	468.81	NO
PRMT5	10419	ENSG00000100462	ENSG00000100462.16	DPA	0	CON	0	0	2499	2012	YES
CNIH1	10175	ENSG00000100528	ENSG00000100528.12	DPA	0	CON	1920.4	1821.1	1949.5	1859.5	YES
VTI1B	10490	ENSG00000100568	ENSG00000100568.11	DPA	0	RSV	785.59	724.68	548.17	492.82	NO
DAAM1	23002	ENSG00000100592	ENSG00000100592.15	DPA	2.1685e-05	CON	852.37	784.75	46.055	53.4	NO
PPM1A	5494	ENSG00000100614	ENSG00000100614.18	DPA	1.4884e-06	CON	330.05	321.9	570.57	602.13	NO
PRORP	9692	ENSG00000100890	ENSG00000100890.15	DPA	4.6224e-15	RSV	649.54	576.5	120.28	96.825	NO
UQCC1	55245	ENSG00000101019	ENSG00000101019.22	DPA	1.6175e-05	CON	1157.6	945.34	294.62	304.72	YES
PFDN4	5203	ENSG00000101132	ENSG00000101132.10	DPA	3.1861e-06	RSV	36.415	38.26	422.73	438.21	NO
RAE1	8480	ENSG00000101146	ENSG00000101146.13	DPA	8.4271e-05	RSV	38.42	59.69	870.94	844.21	NO
TPD52L2	7165	ENSG00000101150	ENSG00000101150.17	DPA	0	RSV	0	2.43	2714.1	2806.3	NO
NELFCD	51497	ENSG00000101158	ENSG00000101158.14	DPA	0.00051484	CON	0	0	776.62	683.18	NO
GID8	54994	ENSG00000101193	ENSG00000101193.8	DPA	0	RSV	706.49	774.96	203.29	210.06	YES
ARFRP1	10139	ENSG00000101246	ENSG00000101246.20	DPA	4.7198e-06	CON	156.28	179.81	66.655	98.41	YES
TRIB3	57761	ENSG00000101255	ENSG00000101255.11	DPA	0.0006446	CON	84.035	76.5	9731.8	9326.7	NO
HM13	81502	ENSG00000101294	ENSG00000101294.17	DPA	0	RSV	437.83	437.06	1606.8	1565.5	NO
FERMT1	55612	ENSG00000101311	ENSG00000101311.15	DPA	1.2823e-05	RSV	2.77	4.79	3771.7	3639	NO
TM9SF4	9777	ENSG00000101337	ENSG00000101337.15	DPA	2.111e-06	RSV	805.38	774.76	83.49	78.465	NO
CHMP4B	128866	ENSG00000101421	ENSG00000101421.4	DPA	4.5517e-05	CON	1129.5	1008.4	576.44	707.14	YES
USP14	9097	ENSG00000101557	ENSG00000101557.15	DPA	8.9993e-07	CON	1160	1025.9	70.29	94.675	NO
VAPA	9218	ENSG00000101558	ENSG00000101558.13	DPA	9.0159e-15	CON	1287.6	1242.3	2248.6	2199.4	NO
RBBP8	5932	ENSG00000101773	ENSG00000101773.19	DPA	0	RSV	3179.7	2816.6	254.93	215.75	NO
CSTF2	1478	ENSG00000101811	ENSG00000101811.13	DPA	7.644e-10	RSV	207.99	196.81	460.69	434.48	NO
ALG13	79868	ENSG00000101901	ENSG00000101901.11	DPA	1.9454e-13	RSV	251.48	261.8	46.63	38.56	NO
STAG2	10735	ENSG00000101972	ENSG00000101972.18	DPA	3.24e-05	CON	632.6	491.22	305.51	412.96	NO
PLS3	5358	ENSG00000102024	ENSG00000102024.18	DPA	1.2363e-05	RSV	738.91	931.61	2125.5	2205.1	YES
NAA10	8260	ENSG00000102030	ENSG00000102030.16	DPA	0	RSV	45.86	66.125	445.83	443.73	NO
SMS	6611	ENSG00000102172	ENSG00000102172.16	DPA	2.6734e-07	CON	12.475	9.77	3107	3357.1	NO
HTATSF1	27336	ENSG00000102241	ENSG00000102241.12	DPA	4.9678e-05	CON	1291	1173.5	0	0	NO
ARHGEF7	8874	ENSG00000102606	ENSG00000102606.18	DPA	3.9371e-06	RSV	72.16	52.125	5.915	2.305	YES
SUPT20H	55578	ENSG00000102710	ENSG00000102710.20	DPA	1.1867e-05	RSV	199.16	245.22	383.3	177.46	NO
VWA8	23078	ENSG00000102763	ENSG00000102763.18	DPA	0	RSV	455.75	424	484.48	446.87	YES
NUTF2	10204	ENSG00000102898	ENSG00000102898.12	DPA	4.7148e-12	RSV	184.33	206.72	1180.8	1154.3	NO
PSMD7	5713	ENSG00000103035	ENSG00000103035.11	DPA	0	CON	0	0	2403.9	2371.2	NO
SLC38A7	55238	ENSG00000103042	ENSG00000103042.9	DPA	0.0005622	CON	14.275	13.51	241.62	254.91	NO
UBE2I	7329	ENSG00000103275	ENSG00000103275.20	DPA	3.9166e-08	CON	46.6	36.84	1209.6	1107.3	NO
AAGAB	79719	ENSG00000103591	ENSG00000103591.12	DPA	9.3748e-05	RSV	401.36	487.6	262.38	250.34	YES
RAB11A	8766	ENSG00000103769	ENSG00000103769.10	DPA	0	CON	412.42	396.36	1012.8	992.22	NO
TJP1	7082	ENSG00000104067	ENSG00000104067.16	DPA	0	RSV	375.49	381.48	582.98	590.46	NO
GFUS	7264	ENSG00000104522	ENSG00000104522.16	DPA	4.1421e-11	RSV	37.15	49.245	265	266.19	NO
MCM4	4173	ENSG00000104738	ENSG00000104738.18	DPA	0.00012231	CON	564.29	450.11	1054.6	951.93	NO
BNIP3L	665	ENSG00000104765	ENSG00000104765.16	DPA	1.0209e-05	CON	858.56	872.33	284.08	408.98	NO
SLC1A5	6510	ENSG00000105281	ENSG00000105281.12	DPA	0.00012764	RSV	2476.1	2727.9	2571.7	2759.6	NO
RPS19	6223	ENSG00000105372	ENSG00000105372.7	DPA	6.2972e-08	CON	350.2	341.14	3119.4	4024.3	NO
SIPA1L3	23094	ENSG00000105738	ENSG00000105738.11	DPA	3.0713e-06	RSV	188.03	237.59	29.465	22.145	NO
ZNF85	7639	ENSG00000105750	ENSG00000105750.15	DPA	0.00026824	CON	104.8	91.01	119.42	108.78	NO
NAMPT	10135	ENSG00000105835	ENSG00000105835.12	DPA	0	RSV	2172.6	3012.4	47.02	54.18	NO
ZC3HAV1	56829	ENSG00000105939	ENSG00000105939.13	DPA	3.982e-10	CON	96.92	69.73	211.31	210.66	YES
H2AZ2	94239	ENSG00000105968	ENSG00000105968.18	DPA	1.6632e-13	CON	648.03	581.47	2176	2029.6	NO
CAV2	858	ENSG00000105971	ENSG00000105971.15	DPA	4.6938e-15	CON	3600.1	3307.3	95.335	98.015	NO
SSBP1	6742	ENSG00000106028	ENSG00000106028.11	DPA	5.3702e-09	CON	60.435	50.77	1930.8	1886.6	NO
HIBADH	11112	ENSG00000106049	ENSG00000106049.9	DPA	0	RSV	646.93	718.5	458.15	468.38	NO
TMEM248	55069	ENSG00000106609	ENSG00000106609.16	DPA	3.0914e-07	CON	648.82	637.93	618.43	617.78	YES
YKT6	10652	ENSG00000106636	ENSG00000106636.8	DPA	0.00012407	RSV	164.91	182.53	1387.6	1522.9	NO
SPIN1	10927	ENSG00000106723	ENSG00000106723.17	DPA	0.00088279	CON	729.64	682.13	356.84	395	YES
CORO2A	7464	ENSG00000106789	ENSG00000106789.13	DPA	0	CON	169.4	171.78	1365.5	2345.7	NO
TLE4	7091	ENSG00000106829	ENSG00000106829.18	DPA	0.00046521	RSV	55.62	57.795	43.635	44.31	NO
AK1	203	ENSG00000106992	ENSG00000106992.19	DPA	2.5484e-05	CON	268.72	286.28	23.985	31.775	NO
SETX	23064	ENSG00000107290	ENSG00000107290.14	DPA	0	CON	197.21	202.47	2490.1	2586	NO
ZFAND5	7763	ENSG00000107372	ENSG00000107372.13	DPA	2.9407e-10	RSV	333.98	379.6	3279.8	2988.4	NO
ERLIN1	10613	ENSG00000107566	ENSG00000107566.14	DPA	0	RSV	806.63	806.2	52.1	27.285	YES
EIF3A	8661	ENSG00000107581	ENSG00000107581.13	DPA	3.9257e-05	RSV	5280.6	5665.9	7089	7281.5	NO
PLEKHA1	59338	ENSG00000107679	ENSG00000107679.14	DPA	1.3387e-08	CON	1106.6	1079.5	19.715	23.065	NO
TWNK	56652	ENSG00000107815	ENSG00000107815.10	DPA	9.9968e-10	RSV	470.81	486.46	214.85	195.16	NO
BCCIP	56647	ENSG00000107949	ENSG00000107949.17	DPA	0.00095864	RSV	279.63	306.4	1284	1272.9	NO
STN1	79991	ENSG00000107960	ENSG00000107960.11	DPA	0.00043001	CON	0	0	249.17	223.83	NO
TFAM	7019	ENSG00000108064	ENSG00000108064.11	DPA	7.8892e-10	CON	854.37	771.68	766.67	748.22	YES
CCDC6	8030	ENSG00000108091	ENSG00000108091.11	DPA	0.00019555	RSV	222.59	221.4	2114.9	2018.1	NO
RPL28	6158	ENSG00000108107	ENSG00000108107.14	DPA	0	CON	298.34	309.75	1325	1748.1	NO
FBXL20	84961	ENSG00000108306	ENSG00000108306.13	DPA	0	RSV	231.85	241.25	52.375	28.28	NO
UBTF	7343	ENSG00000108312	ENSG00000108312.15	DPA	0	CON	0	0	125.76	101.86	YES
CASC3	22794	ENSG00000108349	ENSG00000108349.17	DPA	4.5711e-06	CON	42.08	0	106.42	147.16	YES
DHX40	79665	ENSG00000108406	ENSG00000108406.10	DPA	0	CON	650.25	664.94	97.725	132.9	NO
TRIM16L	147166	ENSG00000108448	ENSG00000108448.21	DPA	0	CON	188.32	173.24	769.39	876.13	NO
CAMTA2	23125	ENSG00000108509	ENSG00000108509.21	DPA	0	RSV	120.82	167.62	34.225	35.155	YES
LGALS3BP	3959	ENSG00000108679	ENSG00000108679.13	DPA	0.00043644	CON	863.84	975.71	51.76	70.545	NO
PRKAR1A	5573	ENSG00000108946	ENSG00000108946.14	DPA	4.5615e-10	CON	121.39	120.73	41.05	94.705	YES
TMEM33	55161	ENSG00000109133	ENSG00000109133.13	DPA	0	RSV	465.39	533.79	212.55	210.18	YES
MANBA	4126	ENSG00000109323	ENSG00000109323.10	DPA	0	CON	1147.7	1155.1	57.04	65.21	NO
INPP4B	8821	ENSG00000109452	ENSG00000109452.12	DPA	9.992e-06	RSV	236.72	246.81	0	21.95	YES
ZPR1	8882	ENSG00000109917	ENSG00000109917.11	DPA	0.00012647	RSV	991.86	1018.2	295.98	276.99	NO
SC5D	6309	ENSG00000109929	ENSG00000109929.10	DPA	0	RSV	476.07	420.81	712.54	540.3	NO
HSPA8	3312	ENSG00000109971	ENSG00000109971.14	DPA	0	RSV	12181	11339	37.225	32.58	NO
KMT5B	51111	ENSG00000110066	ENSG00000110066.15	DPA	8.7004e-07	RSV	22.34	36.135	387.89	442.81	NO
PANX1	24145	ENSG00000110218	ENSG00000110218.9	DPA	3.3779e-07	RSV	141.32	201.66	412.83	342.14	YES
AMBRA1	55626	ENSG00000110497	ENSG00000110497.14	DPA	6.3617e-05	CON	186.88	183.06	231.18	241.68	YES
C11orf58	10944	ENSG00000110696	ENSG00000110696.10	DPA	5.7163e-06	CON	414.03	340.71	488.23	543.01	NO
NUP98	4928	ENSG00000110713	ENSG00000110713.17	DPA	3.5546e-13	CON	523.91	458.94	311.69	420.39	YES
CORO1C	23603	ENSG00000110880	ENSG00000110880.10	DPA	1.1588e-06	RSV	1037.1	864.32	33.205	9.49	NO
SLC11A2	4891	ENSG00000110911	ENSG00000110911.16	DPA	5.5253e-07	RSV	123.77	122.52	476.29	340.31	NO
PTGES3	10728	ENSG00000110958	ENSG00000110958.16	DPA	4.2944e-09	CON	6038	5671.9	24.075	27.795	NO
METAP2	10988	ENSG00000111142	ENSG00000111142.14	DPA	4.4005e-07	CON	602.45	570	926.08	952.06	NO
ALDH2	217	ENSG00000111275	ENSG00000111275.13	DPA	0.00015941	CON	12.835	8.37	314.07	333.69	NO
COPZ1	22818	ENSG00000111481	ENSG00000111481.10	DPA	0	CON	2828.3	2560.1	625.86	710.64	NO
GOLT1B	51026	ENSG00000111711	ENSG00000111711.10	DPA	2.675e-07	CON	2199.2	1977.9	410.41	425.92	NO
ASF1A	25842	ENSG00000111875	ENSG00000111875.8	DPA	0.0004555	RSV	408.51	416.62	205.15	200.13	NO
NCOA7	135112	ENSG00000111912	ENSG00000111912.20	DPA	0	CON	1578.1	1328.3	545.25	542.5	YES
MTRF1L	54516	ENSG00000112031	ENSG00000112031.16	DPA	2.3359e-08	RSV	22.17	23.005	492.56	451.67	NO
PPARD	5467	ENSG00000112033	ENSG00000112033.14	DPA	0.0001744	CON	526.63	629.88	33.925	44.905	NO
FANCE	2178	ENSG00000112039	ENSG00000112039.4	DPA	0	RSV	300	283.14	90.895	84.64	NO
SRSF3	6428	ENSG00000112081	ENSG00000112081.17	DPA	8.4511e-07	CON	1054.5	805.6	3947	3770.8	NO
MRPL18	29074	ENSG00000112110	ENSG00000112110.10	DPA	0.00028312	RSV	418.29	484.27	176.93	156.66	YES
MCM3	4172	ENSG00000112118	ENSG00000112118.19	DPA	0	RSV	391.74	379.37	1904.7	1677.1	NO
PERP	64065	ENSG00000112378	ENSG00000112378.12	DPA	2.7108e-11	CON	4571.2	4491	170.1	178.34	NO
ADGRG6	57211	ENSG00000112414	ENSG00000112414.14	DPA	1.2748e-11	RSV	267.94	296.32	3359.1	2862.6	NO
DUSP22	56940	ENSG00000112679	ENSG00000112679.14	DPA	0	RSV	220.88	271.63	165.19	190.07	NO
TTK	7272	ENSG00000112742	ENSG00000112742.10	DPA	0.00031038	CON	193.91	177.27	1120.3	1114.4	NO
NNT	23530	ENSG00000112992	ENSG00000112992.18	DPA	7.1568e-05	CON	75.79	107.39	0	0	YES
LOX	4015	ENSG00000113083	ENSG00000113083.14	DPA	0	CON	347.37	327.29	2951	2962.5	NO
HMGCR	3156	ENSG00000113161	ENSG00000113161.16	DPA	0	RSV	612.49	824.94	653.07	736.45	YES
CERT1	10087	ENSG00000113163	ENSG00000113163.16	DPA	0.00050654	CON	243.53	263.65	116.62	129.15	NO
RNF130	55819	ENSG00000113269	ENSG00000113269.14	DPA	2.5908e-05	CON	689.45	704.34	10.225	64.005	NO
CLINT1	9685	ENSG00000113282	ENSG00000113282.13	DPA	0	CON	0	0	62.715	77.975	YES
CNOT6	57472	ENSG00000113300	ENSG00000113300.12	DPA	0.00099929	CON	3064.7	2891.5	0	0	NO
SUB1	10923	ENSG00000113387	ENSG00000113387.12	DPA	0	CON	990.02	908.76	1523.2	1441.1	NO
TARS1	6897	ENSG00000113407	ENSG00000113407.13	DPA	0	RSV	210.77	251.28	10482	10565	NO
LNPEP	4012	ENSG00000113441	ENSG00000113441.16	DPA	4.6698e-15	RSV	3082.4	3038.7	212.04	194.37	NO
NUP155	9631	ENSG00000113569	ENSG00000113569.16	DPA	0.00013567	CON	1192.1	789.68	1032.4	1074.8	YES
PPP2CA	5515	ENSG00000113575	ENSG00000113575.10	DPA	1.4104e-09	RSV	842.9	1114.6	411	307.57	NO
C5orf15	56951	ENSG00000113583	ENSG00000113583.8	DPA	0.00033734	RSV	111.11	170.82	1241.6	1193.7	NO
SEC24A	10802	ENSG00000113615	ENSG00000113615.13	DPA	0	CON	980.28	955.44	424.33	419.39	NO
ERGIC1	57222	ENSG00000113719	ENSG00000113719.16	DPA	0.00094512	CON	30.995	45.58	4.245	6.58	NO
STC2	8614	ENSG00000113739	ENSG00000113739.10	DPA	1.364e-05	CON	0	0	4700.4	6249.6	NO
CPEB4	80315	ENSG00000113742	ENSG00000113742.14	DPA	1.2022e-11	CON	1486.6	1530.8	16.88	19.91	NO
FAM162A	26355	ENSG00000114023	ENSG00000114023.15	DPA	3.4967e-06	RSV	28.63	35.645	603.19	571.25	NO
FRMD4B	23150	ENSG00000114541	ENSG00000114541.15	DPA	0.00014867	RSV	35.385	94.655	493.95	503.38	NO
COMMD2	51122	ENSG00000114744	ENSG00000114744.9	DPA	3.4677e-05	CON	0	0	645.07	602.81	NO
SSR3	6747	ENSG00000114850	ENSG00000114850.6	DPA	0	CON	1152.2	1013.2	2977.5	2919.2	NO
MOB1A	55233	ENSG00000114978	ENSG00000114978.18	DPA	3.3136e-12	CON	315.43	251.21	2726.1	2451.4	NO
IL1A	3552	ENSG00000115008	ENSG00000115008.5	DPA	7.5764e-05	CON	116.47	100.5	418.02	469.26	NO
EPB41L5	57669	ENSG00000115109	ENSG00000115109.14	DPA	4.0185e-06	CON	369.5	359.29	473.44	466.05	NO
GPD2	2820	ENSG00000115159	ENSG00000115159.16	DPA	0	CON	0	0	238.54	220.46	YES
GCA	25801	ENSG00000115271	ENSG00000115271.11	DPA	5.67e-05	CON	111.55	101.19	5.355	0	NO
HTRA2	27429	ENSG00000115317	ENSG00000115317.11	DPA	5.6413e-07	RSV	16.5	17.015	265.55	261.57	NO
DOK1	1796	ENSG00000115325	ENSG00000115325.13	DPA	6.2562e-06	RSV	38.115	57.495	15.81	17.925	NO
LANCL1	10314	ENSG00000115365	ENSG00000115365.11	DPA	5.1184e-08	RSV	70.8	75.215	1897.2	1825.8	NO
FN1	2335	ENSG00000115414	ENSG00000115414.19	DPA	1.022e-09	RSV	6192.9	6332.4	35021	33004	NO
CCT4	10575	ENSG00000115484	ENSG00000115484.15	DPA	2.4501e-06	RSV	7.835	10.31	6155.8	5934.2	NO
EHBP1	23301	ENSG00000115504	ENSG00000115504.14	DPA	0.00050188	CON	930.11	843.4	0	0	NO
SF3B1	23451	ENSG00000115524	ENSG00000115524.16	DPA	0	CON	207.04	172.47	5655.9	5357.5	NO
PLCD4	84812	ENSG00000115556	ENSG00000115556.14	DPA	6.1506e-07	RSV	37.365	50.215	14.27	6.63	YES
CHMP3	51652	ENSG00000115561	ENSG00000115561.16	DPA	0	CON	391.07	387.64	1741.5	1753.2	NO
FHL2	2274	ENSG00000115641	ENSG00000115641.19	DPA	6.7625e-10	RSV	671.05	768.5	290.85	269.34	NO
MLPH	79083	ENSG00000115648	ENSG00000115648.14	DPA	7.8593e-09	RSV	133.24	174.63	40.25	30.09	NO
CEBPZ	10153	ENSG00000115816	ENSG00000115816.15	DPA	0	CON	0	0	1136.3	759.65	NO
ORC2	4999	ENSG00000115942	ENSG00000115942.9	DPA	0.00058686	CON	229.14	177.63	321.01	275.88	YES
TIA1	7072	ENSG00000116001	ENSG00000116001.16	DPA	9.2732e-12	RSV	84.99	71.245	336.19	232.97	YES
DNAJC16	23341	ENSG00000116138	ENSG00000116138.13	DPA	0.00062591	RSV	426.77	391.44	95.03	83.775	NO
CACYBP	27101	ENSG00000116161	ENSG00000116161.17	DPA	3.1676e-05	RSV	0.71	3.865	895.85	915.49	NO
SCP2	6342	ENSG00000116171	ENSG00000116171.18	DPA	1.3112e-10	CON	510.72	521.2	439.94	543.47	YES
TMEM59	9528	ENSG00000116209	ENSG00000116209.11	DPA	0	RSV	2041.2	2114.3	121.11	100.8	NO
RPL22	6146	ENSG00000116251	ENSG00000116251.11	DPA	0	CON	6202.9	6184.1	2690	2774.4	NO
ERRFI1	54206	ENSG00000116285	ENSG00000116285.13	DPA	0.00031698	RSV	594.1	621.41	18861	19040	NO
MFN2	9927	ENSG00000116688	ENSG00000116688.16	DPA	0.00042094	CON	58.82	17.585	3369.8	3563.1	NO
NCF2	4688	ENSG00000116701	ENSG00000116701.14	DPA	0	CON	81.97	95.53	3.145	14.01	YES
PLA2G4A	5321	ENSG00000116711	ENSG00000116711.10	DPA	0	CON	287.82	269.39	1.42	3.505	NO
ACADM	34	ENSG00000117054	ENSG00000117054.13	DPA	2.3626e-05	CON	26.07	13.9	296.15	370.73	NO
KDM5B	10765	ENSG00000117139	ENSG00000117139.17	DPA	0	CON	0	0	707.68	1105.2	NO
KLHL12	59349	ENSG00000117153	ENSG00000117153.16	DPA	0	RSV	137.11	162.81	1374.6	1337.3	NO
CD46	4179	ENSG00000117335	ENSG00000117335.19	DPA	0.00095974	CON	61.39	47.68	309.44	341.37	NO
DR1	1810	ENSG00000117505	ENSG00000117505.13	DPA	9.9754e-06	RSV	1752.5	1842.8	358.64	361.95	NO
RSRP1	57035	ENSG00000117616	ENSG00000117616.18	DPA	1.1129e-07	CON	51.39	52.5	179.02	218.84	NO
CREB1	1385	ENSG00000118260	ENSG00000118260.15	DPA	0.00017051	RSV	751.95	823.16	0	15.36	NO
TNFAIP3	7128	ENSG00000118503	ENSG00000118503.15	DPA	5.1422e-07	CON	696.33	510.94	183.66	137.44	NO
MYL12B	103910	ENSG00000118680	ENSG00000118680.13	DPA	1.4948e-08	CON	8.115	5.14	8954.7	8915.7	NO
WDR35	57539	ENSG00000118965	ENSG00000118965.14	DPA	0	CON	54.78	51.915	495.99	477.57	YES
CCND2	894	ENSG00000118971	ENSG00000118971.8	DPA	0	CON	3250.2	3037.2	166.22	198.04	NO
UBE2B	7320	ENSG00000119048	ENSG00000119048.7	DPA	0	CON	736.6	702.51	1097.7	1103.6	NO
ITGB1BP1	9270	ENSG00000119185	ENSG00000119185.12	DPA	5.6344e-08	RSV	3.4	8.23	53.555	42.75	YES
C1orf198	84886	ENSG00000119280	ENSG00000119280.16	DPA	0.00029072	CON	3.915	0	148.06	164.44	NO
PTBP3	9991	ENSG00000119314	ENSG00000119314.15	DPA	0.00068492	CON	268.41	269.99	506.33	760.37	YES
ABITRAM	54942	ENSG00000119328	ENSG00000119328.12	DPA	1.8271e-05	RSV	43.75	40.295	1137.4	1046.7	NO
DYNC2I2	89891	ENSG00000119333	ENSG00000119333.11	DPA	6.3405e-07	CON	101.94	114.06	62.41	78.57	NO
PPP6C	5537	ENSG00000119414	ENSG00000119414.11	DPA	0	RSV	42.035	39.61	703.36	655.41	NO
RBM18	92400	ENSG00000119446	ENSG00000119446.14	DPA	5.7393e-12	RSV	897.35	881.05	603.5	577.07	NO
YLPM1	56252	ENSG00000119596	ENSG00000119596.18	DPA	0.00065145	RSV	812.12	836.49	150.47	136.96	NO
ABCD4	5826	ENSG00000119688	ENSG00000119688.21	DPA	5.8187e-05	CON	14.57	12.635	106.06	114.95	NO
RBM25	58517	ENSG00000119707	ENSG00000119707.14	DPA	0.00084998	RSV	1109.6	1124.9	511.06	478.88	YES
GPR68	8111	ENSG00000119714	ENSG00000119714.11	DPA	1.5485e-08	CON	15.235	16.165	0	0	NO
ATL2	64225	ENSG00000119787	ENSG00000119787.14	DPA	3.9526e-06	CON	220.83	205.04	476.58	448.61	NO
YIPF4	84272	ENSG00000119820	ENSG00000119820.11	DPA	0.00049733	CON	210.75	280.05	0	0	NO
AFTPH	54812	ENSG00000119844	ENSG00000119844.15	DPA	0.0004209	CON	80.975	59.28	195.15	183.34	YES
LGALSL	29094	ENSG00000119862	ENSG00000119862.13	DPA	0.00056196	CON	189.1	170.5	26.68	25.495	NO
OGFRL1	79627	ENSG00000119900	ENSG00000119900.9	DPA	0.00057174	RSV	1652.2	1669.1	463.45	448.68	NO
IFIT3	3437	ENSG00000119917	ENSG00000119917.14	DPA	1.0204e-08	RSV	53.68	63.82	71.8	85.165	YES
MOB3B	79817	ENSG00000120162	ENSG00000120162.10	DPA	0	RSV	204.3	185.87	483.12	409.5	YES
MRPS14	63931	ENSG00000120333	ENSG00000120333.4	DPA	3.8582e-11	RSV	259.04	277.02	191.8	177.94	NO
KIAA1217	56243	ENSG00000120549	ENSG00000120549.18	DPA	0.00023614	RSV	543.53	515.13	153.28	143.06	NO
ELF1	1997	ENSG00000120690	ENSG00000120690.16	DPA	4.1212e-09	CON	315.47	249.42	434.43	454.38	NO
PAIP2	51247	ENSG00000120727	ENSG00000120727.13	DPA	3.2762e-06	RSV	1466.8	1699.2	40.995	38.34	NO
TARDBP	23435	ENSG00000120948	ENSG00000120948.17	DPA	7.191e-13	CON	359.55	323.01	66.71	60.755	NO
PYROXD1	79912	ENSG00000121350	ENSG00000121350.16	DPA	6.0121e-08	RSV	1362.6	1315.7	33.12	29.815	NO
NAA50	80218	ENSG00000121579	ENSG00000121579.13	DPA	0.00019931	RSV	3296	4021.3	387.54	320.29	NO
ZMYM2	7750	ENSG00000121741	ENSG00000121741.16	DPA	0.0002381	CON	537.48	499.42	34.76	57.405	NO
KHDRBS1	10657	ENSG00000121774	ENSG00000121774.18	DPA	0.00024931	RSV	263.59	277.71	36.48	28.095	YES
SEPTIN7	989	ENSG00000122545	ENSG00000122545.19	DPA	1.8625e-11	CON	120.89	125.06	175.44	292.71	NO
HERPUD2	64224	ENSG00000122557	ENSG00000122557.10	DPA	3.7171e-05	CON	70.655	50.755	715.63	740.09	NO
CBX3	11335	ENSG00000122565	ENSG00000122565.19	DPA	6.7024e-09	CON	3215.5	3100.8	1010.5	1070.7	NO
HNRNPA2B1	3181	ENSG00000122566	ENSG00000122566.21	DPA	1.2589e-13	RSV	12391	12841	1232.7	1241	NO
NT5C3A	51251	ENSG00000122643	ENSG00000122643.21	DPA	6.3954e-07	RSV	0	4.58	752.61	716.22	NO
ECD	11319	ENSG00000122882	ENSG00000122882.10	DPA	2.1776e-06	CON	714.65	731.66	5.55	12.795	NO
DDX39A	10212	ENSG00000123136	ENSG00000123136.14	DPA	2.9188e-07	RSV	362.83	420.11	12.62	5.655	NO
ORMDL2	29095	ENSG00000123353	ENSG00000123353.10	DPA	6.3518e-05	RSV	144.29	152.67	647.53	570.89	NO
CDK2	1017	ENSG00000123374	ENSG00000123374.11	DPA	7.9783e-06	RSV	136.46	139.47	51.91	46.865	NO
MORF4L2	9643	ENSG00000123562	ENSG00000123562.17	DPA	2.1593e-05	RSV	311.07	354.97	2240.5	2124.6	NO
ACSL3	2181	ENSG00000123983	ENSG00000123983.14	DPA	0	RSV	3588.7	3622.2	3685.4	3633.1	NO
VAPB	9217	ENSG00000124164	ENSG00000124164.15	DPA	3.5415e-05	CON	1651.9	1632.2	0	0	NO
PMEPA1	56937	ENSG00000124225	ENSG00000124225.16	DPA	0.00049966	RSV	460.54	541.3	206.83	186.68	NO
LYPD3	27076	ENSG00000124466	ENSG00000124466.9	DPA	3.0965e-09	CON	73.11	80.39	0	0	NO
SERPINB6	5269	ENSG00000124570	ENSG00000124570.20	DPA	1.3018e-10	CON	1092.8	983.57	212.33	311.62	NO
SSR1	6745	ENSG00000124783	ENSG00000124783.14	DPA	1.7597e-10	RSV	434.7	536.29	204.05	221.6	NO
SLC35B3	51000	ENSG00000124786	ENSG00000124786.11	DPA	0.00083867	RSV	28.66	52.545	194.05	214.65	NO
LRRFIP1	9208	ENSG00000124831	ENSG00000124831.19	DPA	1.2279e-06	RSV	5988.4	6444.5	297.22	295.51	NO
EMC3	55831	ENSG00000125037	ENSG00000125037.12	DPA	0.00026583	RSV	316.99	324.56	179.19	181.56	NO
TM9SF2	9375	ENSG00000125304	ENSG00000125304.9	DPA	6.335e-07	RSV	151.69	139.66	373.93	335.83	NO
IRF1	3659	ENSG00000125347	ENSG00000125347.14	DPA	0.00087072	RSV	347.44	319.46	30.835	19.915	NO
IL1B	3553	ENSG00000125538	ENSG00000125538.11	DPA	6.811e-05	CON	2010.1	2154.9	23.69	27.045	NO
RPL23	9349	ENSG00000125691	ENSG00000125691.13	DPA	0	RSV	13183	12532	180.46	143.22	NO
SDCBP2	27111	ENSG00000125775	ENSG00000125775.15	DPA	1.6222e-05	RSV	367.08	565.4	68.845	72.225	NO
PSMB2	5690	ENSG00000126067	ENSG00000126067.12	DPA	4.6459e-15	RSV	1446.3	1440.3	281.98	279.73	NO
TUBGCP3	10426	ENSG00000126216	ENSG00000126216.15	DPA	2.7221e-10	CON	0	0	482.48	441.02	YES
BCL2L12	83596	ENSG00000126453	ENSG00000126453.9	DPA	5.541e-05	CON	0	0	36.62	25.46	NO
TRMT5	57570	ENSG00000126814	ENSG00000126814.6	DPA	4.8495e-05	RSV	496.3	470.93	347.86	324.35	NO
IPPK	64768	ENSG00000127080	ENSG00000127080.10	DPA	0.00074586	RSV	73.805	99.5	271.44	250.52	NO
RAB3IP	117177	ENSG00000127328	ENSG00000127328.21	DPA	9.0607e-15	RSV	141.53	129.56	4.18	2.305	YES
MACF1	23499	ENSG00000127603	ENSG00000127603.26	DPA	3.3005e-12	CON	1599.8	1633	189.81	222.88	NO
AAMP	14	ENSG00000127837	ENSG00000127837.9	DPA	6.9363e-05	RSV	351.45	439.94	3.475	3.35	NO
PNKD	25953	ENSG00000127838	ENSG00000127838.14	DPA	2.2144e-05	RSV	121.18	138.87	173.35	191.51	YES
PTPN12	5782	ENSG00000127947	ENSG00000127947.16	DPA	0.00026045	RSV	4020.1	4266.1	54.14	43.8	NO
RAC2	5880	ENSG00000128340	ENSG00000128340.15	DPA	0.00035486	CON	750.61	836.6	11.24	13.885	NO
CALU	813	ENSG00000128595	ENSG00000128595.17	DPA	0.00026958	CON	446.05	406.88	4390	4291.4	NO
NDUFA5	4698	ENSG00000128609	ENSG00000128609.15	DPA	0.00050219	RSV	454.58	476.26	920.09	866.13	NO
ORMDL1	94101	ENSG00000128699	ENSG00000128699.14	DPA	5.8278e-10	CON	0	0	194.55	176.84	NO
DUT	1854	ENSG00000128951	ENSG00000128951.14	DPA	4.6532e-05	CON	256.49	228.18	693.46	639.52	NO
CLN6	54982	ENSG00000128973	ENSG00000128973.13	DPA	0	CON	0	0	318.33	341.17	NO
ARPP19	10776	ENSG00000128989	ENSG00000128989.10	DPA	1.9401e-12	RSV	115.33	164.35	3808.6	3163.3	NO
SPCS3	60559	ENSG00000129128	ENSG00000129128.13	DPA	0	CON	2474	2622.3	0	0	NO
TXNDC17	84817	ENSG00000129235	ENSG00000129235.10	DPA	2.8091e-08	CON	107.63	112.71	514.91	568.06	NO
ILF3	3609	ENSG00000129351	ENSG00000129351.17	DPA	6.6925e-05	CON	0	0	3324	3644	NO
AJUBA	84962	ENSG00000129474	ENSG00000129474.16	DPA	7.9941e-05	CON	1972.9	1758.5	957.38	991.07	NO
REEP5	7905	ENSG00000129625	ENSG00000129625.13	DPA	0	RSV	1144.6	1192.1	1994	1880	YES
LSM4	25804	ENSG00000130520	ENSG00000130520.10	DPA	0.00063369	RSV	457.67	581.38	50.175	54.88	NO
HIP1R	9026	ENSG00000130787	ENSG00000130787.14	DPA	1.394e-09	RSV	39.065	53.555	122.61	159.18	YES
SLC35D2	11046	ENSG00000130958	ENSG00000130958.13	DPA	5.3559e-08	CON	25.995	19.25	480.44	410.34	NO
PRRG1	5638	ENSG00000130962	ENSG00000130962.17	DPA	1.141e-06	RSV	346.25	338.96	3.13	1.89	NO
LATS1	9113	ENSG00000131023	ENSG00000131023.13	DPA	0.000104	RSV	59.615	71.135	1529.6	1500.2	NO
ACSS2	55902	ENSG00000131069	ENSG00000131069.20	DPA	0	RSV	2962.9	2777.5	94.585	67.93	NO
ATP6V1E1	529	ENSG00000131100	ENSG00000131100.13	DPA	1.3194e-06	RSV	346.85	380.87	1689.9	1639.6	NO
CAPN7	23473	ENSG00000131375	ENSG00000131375.10	DPA	1.3438e-05	CON	89.615	52.53	720.52	632.77	NO
SLC6A6	6533	ENSG00000131389	ENSG00000131389.17	DPA	2.0916e-05	RSV	335.4	383.77	10.035	5.545	NO
RPL27	6155	ENSG00000131469	ENSG00000131469.14	DPA	3.6392e-11	CON	228.21	228.82	7490.6	7897.3	NO
ANKHD1	54882	ENSG00000131503	ENSG00000131503.21	DPA	4.0923e-06	RSV	1101.3	1139.7	475.88	285.39	NO
NDFIP1	80762	ENSG00000131507	ENSG00000131507.11	DPA	0	CON	820.51	752.62	309.38	353.07	YES
THOC6	79228	ENSG00000131652	ENSG00000131652.14	DPA	0	CON	4.19	1.265	181.2	237.62	YES
TOP2A	7153	ENSG00000131747	ENSG00000131747.15	DPA	1.0102e-09	CON	2991.1	2010.7	6628.5	8129.5	NO
PIAS3	10401	ENSG00000131788	ENSG00000131788.16	DPA	7.2937e-06	RSV	387.45	399.69	218.96	207.53	YES
DNAJB1	3337	ENSG00000132002	ENSG00000132002.8	DPA	1.3831e-05	CON	584.33	754.39	8.815	88.56	YES
LRRC41	10489	ENSG00000132128	ENSG00000132128.16	DPA	4.3266e-10	CON	16.6	14.705	582.92	635.47	NO
RAN	5901	ENSG00000132341	ENSG00000132341.12	DPA	1.4202e-13	RSV	1578.7	1631.8	7092	7198.9	NO
PRKAA1	5562	ENSG00000132356	ENSG00000132356.11	DPA	0.00041884	RSV	521.89	573.85	952.12	899.7	YES
RPA1	6117	ENSG00000132383	ENSG00000132383.11	DPA	0.00035574	CON	1167.3	1106.7	0	0	NO
UBE2G1	7326	ENSG00000132388	ENSG00000132388.12	DPA	1.2818e-05	RSV	353.67	401.56	680.48	612.8	YES
GRSF1	2926	ENSG00000132463	ENSG00000132463.14	DPA	0.00088725	RSV	1082.6	1060.3	679.72	583.36	NO
UTP3	57050	ENSG00000132467	ENSG00000132467.4	DPA	0.00028749	RSV	399.04	431	345.19	315.54	NO
H3-3B	3021	ENSG00000132475	ENSG00000132475.10	DPA	1.5826e-05	CON	674.24	1296.4	1.355	12.275	NO
TRIM47	91107	ENSG00000132481	ENSG00000132481.7	DPA	4.1665e-05	RSV	106.87	143.54	10.97	11.415	NO
CTNNBL1	56259	ENSG00000132792	ENSG00000132792.19	DPA	0.00038516	RSV	909.3	984.39	109.87	38.085	NO
OSER1	51526	ENSG00000132823	ENSG00000132823.11	DPA	1.0112e-08	CON	884.73	807.48	413.12	421.71	NO
EPSTI1	94240	ENSG00000133106	ENSG00000133106.14	DPA	1.9666e-09	CON	377.32	378.73	142.21	159.25	NO
TPT1	7178	ENSG00000133112	ENSG00000133112.16	DPA	2.067e-11	RSV	39747	39942	234.75	209.12	NO
LARS1	51520	ENSG00000133706	ENSG00000133706.18	DPA	0.00022284	CON	0	0	5048.2	5458.4	NO
MICAL2	9645	ENSG00000133816	ENSG00000133816.15	DPA	0	CON	4365.2	4622.7	0	0	NO
MICAL2	84953	ENSG00000133816	ENSG00000133816.15	DPA	0	CON	4365.2	4622.7	0	0	NO
RRAS2	22800	ENSG00000133818	ENSG00000133818.14	DPA	9.8801e-07	RSV	601.35	667.63	1062.9	1142.1	YES
SLC38A2	54407	ENSG00000134294	ENSG00000134294.14	DPA	7.8507e-11	CON	15539	14048	1295.1	1258.1	NO
LPIN1	23175	ENSG00000134324	ENSG00000134324.11	DPA	0.00075764	RSV	1535.7	1483	50.805	36.67	NO
LDHA	3939	ENSG00000134333	ENSG00000134333.14	DPA	0	CON	237.04	219.83	21023	20289	NO
RPS15A	6210	ENSG00000134419	ENSG00000134419.15	DPA	1.2382e-11	CON	10568	9977.7	194.29	194.38	NO
EMP1	2012	ENSG00000134531	ENSG00000134531.10	DPA	4.5299e-08	RSV	415.08	424.75	2387.7	2182.9	NO
BTF3L4	91408	ENSG00000134717	ENSG00000134717.18	DPA	1.3807e-05	RSV	285.3	281.02	506.63	464.51	YES
DSG3	1830	ENSG00000134757	ENSG00000134757.5	DPA	5.1169e-06	RSV	3545.9	3645.3	603.62	493.47	NO
TPGS2	25941	ENSG00000134779	ENSG00000134779.15	DPA	6.5775e-06	RSV	1567	1481.8	94.535	80.04	NO
ARGLU1	55082	ENSG00000134884	ENSG00000134884.15	DPA	1.9301e-07	RSV	49.155	52.04	1100.3	1040.3	NO
STT3A	3703	ENSG00000134910	ENSG00000134910.13	DPA	2.8008e-10	RSV	130.01	157.47	3555.6	3333.4	NO
NAA35	60560	ENSG00000135040	ENSG00000135040.15	DPA	3.2003e-10	CON	799.39	747.65	275.78	376.64	YES
SYNCRIP	10492	ENSG00000135316	ENSG00000135316.17	DPA	3.0793e-14	CON	3587.3	3066.9	2040.8	2089	NO
MAP3K7	6885	ENSG00000135341	ENSG00000135341.18	DPA	3.1319e-05	CON	595.43	360.75	753.24	706.51	YES
TROAP	10024	ENSG00000135451	ENSG00000135451.13	DPA	3.3976e-05	RSV	153.41	162.13	214.68	190.86	NO
CD164	8763	ENSG00000135535	ENSG00000135535.17	DPA	2.2133e-05	CON	129.96	129.43	33.98	50.68	NO
SP110	3431	ENSG00000135899	ENSG00000135899.17	DPA	0.00076428	RSV	2.77	14.11	304.14	315.98	NO
ARMC9	80210	ENSG00000135931	ENSG00000135931.17	DPA	0	RSV	32.36	70.415	174.63	161.01	NO
MFSD9	84804	ENSG00000135953	ENSG00000135953.11	DPA	0.00092111	RSV	0	2.085	101.29	127.89	NO
C2orf49	79074	ENSG00000135974	ENSG00000135974.10	DPA	3.8076e-07	CON	314.56	322.68	97.155	102.09	NO
ISCU	23479	ENSG00000136003	ENSG00000136003.15	DPA	0.00053881	RSV	17.965	31.56	350.4	298.43	NO
CKAP2	26586	ENSG00000136108	ENSG00000136108.15	DPA	1.5535e-07	CON	2743.6	2581.4	682.37	650.64	NO
BORA	79866	ENSG00000136122	ENSG00000136122.16	DPA	5.0097e-06	CON	138.86	71.735	254.96	334.97	NO
LMO7	4008	ENSG00000136153	ENSG00000136153.20	DPA	1.2882e-09	CON	278.61	237.23	548.19	622.72	YES
ITM2B	9445	ENSG00000136156	ENSG00000136156.15	DPA	6.3635e-05	RSV	1375.9	1473	1387.2	1284	YES
SPRY2	10253	ENSG00000136158	ENSG00000136158.12	DPA	8.9878e-06	CON	3.595	0	574.92	631.01	NO
RCBTB2	1102	ENSG00000136161	ENSG00000136161.12	DPA	9.0257e-05	CON	21.46	8.27	30.295	49.33	NO
IGF2BP3	10643	ENSG00000136231	ENSG00000136231.14	DPA	3.4856e-14	CON	76.64	61.545	949.35	1117.7	NO
TBRG4	9238	ENSG00000136270	ENSG00000136270.14	DPA	9.5707e-05	RSV	379.62	414.02	113.75	123.52	NO
MRPL47	57129	ENSG00000136522	ENSG00000136522.13	DPA	2.9389e-05	RSV	754.52	763.68	234.97	218.06	NO
TRA2B	6434	ENSG00000136527	ENSG00000136527.18	DPA	0	CON	286.69	232.87	2946.7	2821.2	NO
SKIL	6498	ENSG00000136603	ENSG00000136603.14	DPA	1.5513e-11	RSV	877.89	920.95	397.16	396.92	NO
EPRS1	2058	ENSG00000136628	ENSG00000136628.18	DPA	1.6408e-06	CON	404.2	375.98	515.47	1273	YES
KLF4	9314	ENSG00000136826	ENSG00000136826.15	DPA	0.0003225	CON	1107.4	1003	101.23	113.09	NO
MRPL50	54534	ENSG00000136897	ENSG00000136897.8	DPA	1.2636e-06	RSV	871.85	843.66	318.01	295.48	NO
CTSV	1515	ENSG00000136943	ENSG00000136943.11	DPA	0.00012095	RSV	998.66	1040.7	70.51	48.475	NO
DERL1	79139	ENSG00000136986	ENSG00000136986.10	DPA	0	CON	0	0	1388.8	1457.3	NO
PLAA	9373	ENSG00000137055	ENSG00000137055.15	DPA	7.7669e-13	CON	11.14	4.865	220.1	188.16	YES
TMEM63B	55362	ENSG00000137216	ENSG00000137216.19	DPA	6.7396e-06	CON	0	0	300.88	369.55	NO
MTCH1	23787	ENSG00000137409	ENSG00000137409.19	DPA	1.3631e-05	CON	918.12	866.18	155.86	198.59	NO
ANKRD42	338699	ENSG00000137494	ENSG00000137494.13	DPA	8.9326e-05	CON	167.75	159.49	67.815	66.75	NO
CREBZF	58487	ENSG00000137504	ENSG00000137504.13	DPA	1.1214e-09	CON	136.57	113.53	143.71	148.69	NO
PRCP	5547	ENSG00000137509	ENSG00000137509.11	DPA	0.00070745	CON	0	0	1046.4	1022	NO
TMPRSS4	56649	ENSG00000137648	ENSG00000137648.17	DPA	1.8532e-08	CON	5.275	8.585	0	0	YES
CASP1	834	ENSG00000137752	ENSG00000137752.24	DPA	0.00036976	CON	546.1	556.21	12.065	13.19	NO
IFI44L	10964	ENSG00000137959	ENSG00000137959.16	DPA	0	RSV	90.21	112.74	3.555	4.225	NO
CLCA2	9635	ENSG00000137975	ENSG00000137975.8	DPA	2.0919e-13	RSV	1532.2	1342.9	220.25	183.12	NO
RAB1A	5861	ENSG00000138069	ENSG00000138069.18	DPA	6.8249e-06	CON	1912.2	1855	18.32	27.415	NO
ATAD1	84896	ENSG00000138138	ENSG00000138138.13	DPA	1.5525e-12	CON	314.2	290.45	732.78	741.21	YES
RPS24	6229	ENSG00000138326	ENSG00000138326.20	DPA	0	CON	703.18	682.41	12209	11974	NO
ATIC	471	ENSG00000138363	ENSG00000138363.15	DPA	1.7105e-05	CON	99.925	81.64	2154.1	2310.8	NO
ABI2	10152	ENSG00000138443	ENSG00000138443.16	DPA	6.2088e-07	RSV	1242.4	1268.5	46.185	47.075	NO
SPPL2A	84888	ENSG00000138600	ENSG00000138600.10	DPA	3.6557e-05	CON	3.315	0	760.95	735.04	NO
HERC3	8916	ENSG00000138641	ENSG00000138641.18	DPA	9.5403e-10	RSV	323.31	353.22	201.41	178.79	YES
HERC6	55008	ENSG00000138642	ENSG00000138642.14	DPA	2.4391e-13	CON	241.34	235.09	0	0	NO
CCNG2	901	ENSG00000138764	ENSG00000138764.15	DPA	0.00043198	RSV	1522	1648.4	218.37	95.41	NO
INTS12	57117	ENSG00000138785	ENSG00000138785.15	DPA	0.00087152	RSV	483.05	447.61	101.45	87.065	NO
YARS2	51067	ENSG00000139131	ENSG00000139131.12	DPA	0	CON	433.57	406.51	2.32	3.775	NO
FGD4	121512	ENSG00000139132	ENSG00000139132.14	DPA	0.0004693	RSV	1255.4	1272.2	175.28	89.7	NO
DUSP6	1848	ENSG00000139318	ENSG00000139318.8	DPA	0.00010917	CON	1652.9	1371	1861.9	2076.9	NO
NUP58	9818	ENSG00000139496	ENSG00000139496.16	DPA	7.5105e-13	RSV	106.53	216.2	2679.4	2654.1	NO
SMARCC2	6601	ENSG00000139613	ENSG00000139613.12	DPA	0.00019438	CON	347.74	342.88	1204	1213.1	NO
TMBIM6	7009	ENSG00000139644	ENSG00000139644.13	DPA	7.5513e-05	CON	13283	12710	1976.8	1996.7	NO
WDFY2	115825	ENSG00000139668	ENSG00000139668.9	DPA	0	RSV	1185.7	1185.8	343.11	300.14	NO
LPAR6	10161	ENSG00000139679	ENSG00000139679.15	DPA	0	CON	1.42	0	165.35	173.74	NO
MBNL2	10150	ENSG00000139793	ENSG00000139793.18	DPA	3.1744e-05	RSV	40.63	47.595	381.23	354.71	NO
ABHD13	84945	ENSG00000139826	ENSG00000139826.6	DPA	4.3289e-05	CON	209.07	213.66	88.465	90.56	YES
TCF12	6938	ENSG00000140262	ENSG00000140262.17	DPA	7.577e-05	RSV	139.76	174.5	2255.5	2154.5	NO
BNIP2	663	ENSG00000140299	ENSG00000140299.11	DPA	1.8341e-08	RSV	1363.7	1295.6	1096.6	1009.2	NO
SRP14	6727	ENSG00000140319	ENSG00000140319.10	DPA	5.0599e-10	RSV	1786.5	1892.3	69.44	59.99	NO
ETFA	2108	ENSG00000140374	ENSG00000140374.16	DPA	0	CON	395.6	275.19	826.62	806.39	NO
IQGAP1	8826	ENSG00000140575	ENSG00000140575.13	DPA	0.00056587	CON	8542.3	8946.8	538.51	968.65	NO
NUDT7	283927	ENSG00000140876	ENSG00000140876.11	DPA	1.9059e-06	RSV	23.71	24.425	48.44	44.845	NO
NCOR1	9611	ENSG00000141027	ENSG00000141027.21	DPA	0.00012393	CON	8.625	8.31	1595.5	1703.1	NO
TOM1L1	10040	ENSG00000141198	ENSG00000141198.16	DPA	0	CON	0	0	651.38	538.9	NO
CLTC	1213	ENSG00000141367	ENSG00000141367.11	DPA	0.0001111	CON	818.21	446.68	361.02	681.62	YES
PTRH2	51651	ENSG00000141378	ENSG00000141378.14	DPA	0.00023074	RSV	302.48	300.89	138.74	121.15	NO
OSBPL1A	114876	ENSG00000141447	ENSG00000141447.18	DPA	0	RSV	485.29	488.25	245.85	202.69	NO
SLC16A3	9123	ENSG00000141526	ENSG00000141526.16	DPA	7.8037e-12	CON	67.685	80.98	569.35	759.49	NO
NARF	26502	ENSG00000141562	ENSG00000141562.18	DPA	7.6421e-11	RSV	16.135	28.785	243.65	245	NO
GRB7	2886	ENSG00000141738	ENSG00000141738.14	DPA	1.2339e-06	RSV	0	1.045	46.885	73.82	NO
URB1	9875	ENSG00000142207	ENSG00000142207.7	DPA	5.8386e-10	CON	102.84	98.55	1279.6	1323.3	NO
RPL13A	23521	ENSG00000142541	ENSG00000142541.17	DPA	3.6709e-12	CON	9420.8	10700	4117.6	5989	YES
GPN2	54707	ENSG00000142751	ENSG00000142751.15	DPA	6.4534e-08	CON	104.44	101.33	256.36	265.01	NO
NBPF3	84224	ENSG00000142794	ENSG00000142794.18	DPA	0.00012711	CON	190.19	177.99	113.02	125.27	NO
SERBP1	26135	ENSG00000142864	ENSG00000142864.14	DPA	9.8935e-07	RSV	5222	6040.4	1736.1	1657.1	NO
PIGK	10026	ENSG00000142892	ENSG00000142892.15	DPA	0.00014605	RSV	424.2	406.41	639.14	540.85	YES
KIF2C	11004	ENSG00000142945	ENSG00000142945.13	DPA	2.9688e-05	CON	1065.5	859.93	1183.1	1340.3	NO
PSMA5	5686	ENSG00000143106	ENSG00000143106.13	DPA	4.3868e-06	CON	158.99	100.78	1594.3	1529.6	NO
DCAF6	55827	ENSG00000143164	ENSG00000143164.15	DPA	0	RSV	68.835	93.015	1881.7	1806.7	NO
UCK2	7371	ENSG00000143179	ENSG00000143179.16	DPA	3.5788e-13	CON	1028.5	1061.2	457.65	523.07	YES
COP1	64326	ENSG00000143207	ENSG00000143207.21	DPA	3.9082e-09	CON	191.94	185.57	1106.5	1078.7	NO
SDHC	6391	ENSG00000143252	ENSG00000143252.14	DPA	1.7505e-09	RSV	556.82	566.77	24.31	17.635	NO
ISG20L2	81875	ENSG00000143319	ENSG00000143319.16	DPA	1.2463e-10	RSV	88.64	61.67	308.88	195.32	YES
HDGF	3068	ENSG00000143321	ENSG00000143321.19	DPA	2.5161e-08	RSV	1467.6	1561.4	10409	9954.9	NO
TUFT1	7286	ENSG00000143367	ENSG00000143367.16	DPA	4.3264e-05	CON	676.02	647.73	15.91	24.695	NO
SF3B4	10262	ENSG00000143368	ENSG00000143368.10	DPA	0.00042197	CON	437.17	506.51	21.85	26.39	NO
MCL1	4170	ENSG00000143384	ENSG00000143384.13	DPA	5.7406e-12	RSV	3.2	4.98	11367	12416	NO
MCL1	574406	ENSG00000143384	ENSG00000143384.13	DPA	5.7406e-12	RSV	3.2	4.98	11367	12416	NO
RFX5	5993	ENSG00000143390	ENSG00000143390.17	DPA	5.0513e-08	CON	67.79	41.395	1247.2	1317.7	NO
ANP32E	81611	ENSG00000143401	ENSG00000143401.15	DPA	2.2765e-10	RSV	427.8	451.19	1527.7	1453.1	NO
POGZ	23126	ENSG00000143442	ENSG00000143442.22	DPA	0.00032496	CON	516.06	460.1	266.58	372.55	YES
ADAM15	8751	ENSG00000143537	ENSG00000143537.13	DPA	0.000515	CON	0	0	786.88	603.13	NO
RIT1	6016	ENSG00000143622	ENSG00000143622.11	DPA	3.1931e-05	CON	92.095	75.96	367.2	383.14	NO
SCCPDH	51097	ENSG00000143653	ENSG00000143653.10	DPA	1.6954e-07	CON	28.565	21.025	244.12	245.01	NO
ACP1	52	ENSG00000143727	ENSG00000143727.16	DPA	2.7047e-10	RSV	648.13	773.35	292.24	300.55	YES
ARF1	375	ENSG00000143761	ENSG00000143761.16	DPA	0.00028364	RSV	2545.5	2794.9	819.65	741.94	NO
CNIH4	29097	ENSG00000143771	ENSG00000143771.12	DPA	0	RSV	327.7	332.94	668.87	643.93	NO
MBOAT2	129642	ENSG00000143797	ENSG00000143797.12	DPA	1.2423e-07	CON	618.98	551.96	938.08	930.87	YES
PARP1	142	ENSG00000143799	ENSG00000143799.13	DPA	3.2617e-05	CON	274.26	130.01	2686.2	2879.6	NO
WNT9A	7483	ENSG00000143816	ENSG00000143816.8	DPA	0.0003882	CON	18.79	22.475	2.485	0	NO
CIAO1	9391	ENSG00000144021	ENSG00000144021.2	DPA	0.00088186	RSV	808.68	826.76	328.92	336.06	NO
SLC20A1	6574	ENSG00000144136	ENSG00000144136.11	DPA	0	CON	2697.2	2750	236.91	352.85	YES
PKP4	8502	ENSG00000144283	ENSG00000144283.21	DPA	0	CON	1819.7	1813	301.87	324.42	NO
SCRN3	79634	ENSG00000144306	ENSG00000144306.14	DPA	0.00047308	CON	250.27	223.26	382.62	404.13	NO
LNPK	80856	ENSG00000144320	ENSG00000144320.14	DPA	0.00059965	CON	0	0	336.38	353.43	NO
HSPD1	3329	ENSG00000144381	ENSG00000144381.17	DPA	0.00021356	CON	1139.1	1040.3	13022	12815	NO
FANCD2	2177	ENSG00000144554	ENSG00000144554.10	DPA	1.3809e-05	RSV	1226.6	1002.8	48.85	39.925	NO
RPL32	6161	ENSG00000144713	ENSG00000144713.12	DPA	0	RSV	73.345	70.86	375.89	362.28	YES
ARL6IP5	10550	ENSG00000144746	ENSG00000144746.7	DPA	0	RSV	200.52	211.87	241.14	115.4	NO
PHLDB2	90102	ENSG00000144824	ENSG00000144824.20	DPA	5.0642e-10	RSV	1594.7	1719.5	1119.7	1054.2	NO
RABL3	285282	ENSG00000144840	ENSG00000144840.9	DPA	0	RSV	33.465	75.995	79.62	177.59	YES
ATG3	64422	ENSG00000144848	ENSG00000144848.10	DPA	8.467e-07	RSV	1150	1094.2	113.48	106.58	NO
TMEM44	93109	ENSG00000145014	ENSG00000145014.17	DPA	0.00050801	CON	78.51	94.17	6.95	18.655	NO
PYURF	NA	ENSG00000145337	ENSG00000145337.5	DPA	0	CON	645.38	628.85	34.85	76.2	YES
MARCHF6	10299	ENSG00000145495	ENSG00000145495.16	DPA	0	RSV	2340.9	2385.1	1629	1659.8	YES
OSMR	9180	ENSG00000145623	ENSG00000145623.13	DPA	0	RSV	4200	4254.2	718.18	654.83	NO
COMMD10	51397	ENSG00000145781	ENSG00000145781.9	DPA	8.6637e-05	CON	96.12	89.255	555.15	560.88	NO
ATG12	9140	ENSG00000145782	ENSG00000145782.13	DPA	3.2344e-09	RSV	392.65	328.87	443.37	362.55	YES
TRIM41	90933	ENSG00000146063	ENSG00000146063.20	DPA	1.1428e-10	CON	160.79	83.99	101.92	123.83	YES
MMUT	4594	ENSG00000146085	ENSG00000146085.8	DPA	9.164e-05	RSV	278.77	328.37	250.55	231	NO
ARHGAP18	93663	ENSG00000146376	ENSG00000146376.11	DPA	0.00051894	CON	0	0	152.09	140.94	YES
WTAP	9589	ENSG00000146457	ENSG00000146457.16	DPA	5.8223e-06	RSV	55.99	49.08	544.57	441.17	NO
TLK2	11011	ENSG00000146872	ENSG00000146872.17	DPA	0.00055232	RSV	479.63	647.26	232.34	77.955	NO
SH3KBP1	30011	ENSG00000147010	ENSG00000147010.18	DPA	0.00046118	RSV	450.33	511.74	1172.3	1225	NO
MSN	4478	ENSG00000147065	ENSG00000147065.17	DPA	0	RSV	8880	7968.5	1230.7	827.2	NO
NSD3	54904	ENSG00000147548	ENSG00000147548.17	DPA	2.8833e-07	CON	606.87	584.98	1115.8	1085	NO
MTDH	92140	ENSG00000147649	ENSG00000147649.10	DPA	0	RSV	3680.3	3625.6	128.28	100.05	NO
EIF3H	8667	ENSG00000147677	ENSG00000147677.11	DPA	0.00026017	RSV	3782.7	3982.6	159.25	159.72	NO
HAUS6	54801	ENSG00000147874	ENSG00000147874.11	DPA	0	CON	975.95	903.17	870.03	923.51	NO
ZCCHC7	84186	ENSG00000147905	ENSG00000147905.17	DPA	4.6037e-08	CON	634.32	562.9	746.4	765.72	NO
INIP	58493	ENSG00000148153	ENSG00000148153.14	DPA	1.1716e-07	RSV	71.46	102.12	31.865	4.165	YES
WDR31	114987	ENSG00000148225	ENSG00000148225.16	DPA	0.00014394	CON	124.17	116.92	134.06	146.47	NO
RPL7A	6130	ENSG00000148303	ENSG00000148303.17	DPA	2.7834e-06	RSV	500.12	509.98	51434	49493	NO
CIZ1	25792	ENSG00000148337	ENSG00000148337.21	DPA	8.7077e-09	CON	212.96	222.38	186.62	223.9	YES
GPR107	57720	ENSG00000148358	ENSG00000148358.19	DPA	1.3391e-14	CON	3233.6	3143.4	40.4	41.75	NO
PGAP2	27315	ENSG00000148985	ENSG00000148985.19	DPA	0	CON	100.76	96.32	124.17	124.97	YES
HSD17B12	51144	ENSG00000149084	ENSG00000149084.13	DPA	2.4356e-12	RSV	2442.1	2245.6	71.32	60.81	NO
EIF3M	10480	ENSG00000149100	ENSG00000149100.13	DPA	8.9218e-05	CON	46.505	39.215	3424.2	3296.1	NO
SSRP1	6749	ENSG00000149136	ENSG00000149136.9	DPA	0	CON	889.83	884.47	5958.1	6147.3	NO
CCDC82	79780	ENSG00000149231	ENSG00000149231.14	DPA	0.00011927	RSV	315.17	276.08	39.66	32.625	NO
SERPINH1	871	ENSG00000149257	ENSG00000149257.14	DPA	0.00018602	RSV	116.83	166.5	2155.4	2449.9	NO
AASDHPPT	60496	ENSG00000149313	ENSG00000149313.11	DPA	0	CON	1009.3	734.11	451.69	508.62	NO
EML3	256364	ENSG00000149499	ENSG00000149499.11	DPA	0.0002366	CON	221.74	228.99	84.05	97.33	NO
EI24	9538	ENSG00000149547	ENSG00000149547.15	DPA	0	CON	871.5	793.26	403.65	408.89	NO
DSN1	79980	ENSG00000149636	ENSG00000149636.15	DPA	0.00020534	CON	34.34	36.705	139.59	150.9	NO
TAOK2	9344	ENSG00000149930	ENSG00000149930.18	DPA	0	CON	183.87	195.93	104.44	141.56	NO
HMGA2	8091	ENSG00000149948	ENSG00000149948.13	DPA	1.5513e-08	CON	2894.1	2786.9	26.645	37.765	NO
TMCO3	55002	ENSG00000150403	ENSG00000150403.18	DPA	5.8759e-07	CON	682.27	862	23.5	33.915	NO
SAP18	10284	ENSG00000150459	ENSG00000150459.12	DPA	1.4629e-11	RSV	340.44	364.94	554.01	542.63	NO
PRSS23	11098	ENSG00000150687	ENSG00000150687.12	DPA	4.3263e-05	CON	188.4	156.52	486.31	422.38	NO
CCT5	22948	ENSG00000150753	ENSG00000150753.12	DPA	3.0269e-12	RSV	323.8	289.68	9501.2	8384.1	NO
TWF1	5756	ENSG00000151239	ENSG00000151239.13	DPA	4.1967e-13	RSV	3018.2	2869.1	111.31	88.93	NO
TEX30	93081	ENSG00000151287	ENSG00000151287.17	DPA	1.8262e-08	CON	129	111.97	18.795	25.475	NO
NDUFC2	4718	ENSG00000151366	ENSG00000151366.13	DPA	1.5825e-06	RSV	249.96	296.44	177.31	175.78	NO
C4orf33	132321	ENSG00000151470	ENSG00000151470.13	DPA	3.1325e-05	RSV	158.3	171.35	180.48	183.22	NO
VTI1A	143187	ENSG00000151532	ENSG00000151532.13	DPA	0.00095855	RSV	206.95	226.97	14.485	14.88	NO
MMAA	166785	ENSG00000151611	ENSG00000151611.16	DPA	0.00011726	RSV	47.425	48.325	86.265	77.66	NO
AKR1C2	1646	ENSG00000151632	ENSG00000151632.17	DPA	1.9449e-10	RSV	1408	1652	65.415	73.095	NO
ACSL1	2180	ENSG00000151726	ENSG00000151726.14	DPA	0.00013288	CON	410.69	282.76	1419.9	1388.8	YES
TMEM267	64417	ENSG00000151881	ENSG00000151881.14	DPA	1.7551e-09	CON	318.99	255.27	30.15	36.905	NO
TIAL1	7073	ENSG00000151923	ENSG00000151923.17	DPA	0	CON	0	0	474.86	457.69	NO
HOMER1	9456	ENSG00000152413	ENSG00000152413.14	DPA	0	CON	75.62	69.16	308	331.62	NO
SAR1B	51128	ENSG00000152700	ENSG00000152700.14	DPA	0	RSV	436.48	451.25	373.24	339.34	NO
GGPS1	9453	ENSG00000152904	ENSG00000152904.11	DPA	2.1774e-05	RSV	180.6	200.44	647.12	607	NO
RAD17	5884	ENSG00000152942	ENSG00000152942.19	DPA	1.8724e-05	RSV	14.585	24.27	158.26	121.23	NO
MR1	3140	ENSG00000153029	ENSG00000153029.14	DPA	1.7011e-05	RSV	315.71	298.24	94.51	61.795	YES
SRP19	6728	ENSG00000153037	ENSG00000153037.14	DPA	0	CON	124.68	113.38	96.805	94.315	YES
CARHSP1	23589	ENSG00000153048	ENSG00000153048.11	DPA	0.0005522	RSV	145.5	134.03	204.99	188.75	YES
HNRNPU	3192	ENSG00000153187	ENSG00000153187.20	DPA	0	CON	7798.3	7550	154.03	192.12	NO
RANBP2	5903	ENSG00000153201	ENSG00000153201.16	DPA	3.0645e-14	CON	29.15	17.095	168.18	183.06	NO
CYRIB	51571	ENSG00000153310	ENSG00000153310.19	DPA	0.00042282	CON	358.38	304.95	152.54	155.29	NO
ASAP1	50807	ENSG00000153317	ENSG00000153317.15	DPA	3.2913e-06	CON	347.73	339.56	1475.9	1517.5	NO
CEBPG	1054	ENSG00000153879	ENSG00000153879.9	DPA	1.2914e-06	CON	3129.3	3025.5	387.15	464.52	NO
TBRG1	84897	ENSG00000154144	ENSG00000154144.13	DPA	1.4232e-07	RSV	405.29	424.62	115.16	110.69	YES
ATP5MC3	518	ENSG00000154518	ENSG00000154518.9	DPA	1.7117e-05	CON	1976.4	1940.7	314.81	310.27	NO
ELOC	6921	ENSG00000154582	ENSG00000154582.16	DPA	7.2913e-09	RSV	269.88	279.81	19.22	14.79	NO
SKA1	220134	ENSG00000154839	ENSG00000154839.10	DPA	0.00060732	CON	850.64	803.28	34.2	51.9	NO
PPP4R1	9989	ENSG00000154845	ENSG00000154845.15	DPA	5.9794e-05	RSV	1979.1	2122	0	33.29	NO
AZIN1	51582	ENSG00000155096	ENSG00000155096.14	DPA	0	CON	337.56	158.14	955.75	610.34	YES
ATP6V1C1	528	ENSG00000155097	ENSG00000155097.12	DPA	2.2102e-14	RSV	504.83	483.94	427.69	408.18	YES
HSPA13	6782	ENSG00000155304	ENSG00000155304.6	DPA	7.0183e-05	RSV	544.39	639.14	2038.3	1952.7	NO
SH3RF2	153769	ENSG00000156463	ENSG00000156463.18	DPA	1.7768e-14	RSV	322.28	302.73	55.01	50.74	NO
UQCRB	7381	ENSG00000156467	ENSG00000156467.9	DPA	1.9321e-10	RSV	2308.6	2393.5	56.165	46.16	NO
EEF1A1	1915	ENSG00000156508	ENSG00000156508.18	DPA	8.2749e-11	CON	250920	243690	1764.2	1800.4	NO
HK1	3098	ENSG00000156515	ENSG00000156515.23	DPA	0.00032282	RSV	60.125	52.89	15.98	13.87	NO
CD109	135228	ENSG00000156535	ENSG00000156535.15	DPA	5.6434e-09	RSV	7126.9	6973.4	793.9	696.32	NO
SAMD8	142891	ENSG00000156671	ENSG00000156671.14	DPA	5.617e-05	CON	1355.9	1351.2	82.33	105.19	NO
ATAD2	29028	ENSG00000156802	ENSG00000156802.13	DPA	0.00084411	CON	570.68	495.03	799.27	724.35	YES
EIF4A2	1974	ENSG00000156976	ENSG00000156976.17	DPA	0.00026429	CON	400.02	623.9	119.52	218.18	YES
SEC13	6396	ENSG00000157020	ENSG00000157020.18	DPA	3.5625e-06	RSV	704.77	798	35.5	38.11	NO
DDX19B	11269	ENSG00000157349	ENSG00000157349.16	DPA	1.7035e-05	CON	90.965	81.895	398.3	413.06	NO
RNF111	54778	ENSG00000157450	ENSG00000157450.15	DPA	0.00030052	RSV	634.37	652.72	159.4	46.19	NO
SLC37A3	84255	ENSG00000157800	ENSG00000157800.18	DPA	0.00066433	CON	748.29	747.26	35.95	65.475	NO
RER1	11079	ENSG00000157916	ENSG00000157916.20	DPA	2.126e-12	CON	203.42	176.16	9.415	15.965	NO
NCK1	4690	ENSG00000158092	ENSG00000158092.7	DPA	0	CON	488.76	489.7	0	0	YES
CDC25C	995	ENSG00000158402	ENSG00000158402.20	DPA	3.6475e-09	CON	388.55	255.99	612.39	694.83	NO
PPP1R15B	84919	ENSG00000158615	ENSG00000158615.9	DPA	1.0313e-06	RSV	207.12	202.9	1456.8	1403.9	NO
CCAR2	57805	ENSG00000158941	ENSG00000158941.16	DPA	1.3509e-06	RSV	98.83	118.98	1228.8	1275.1	NO
UBE2Z	65264	ENSG00000159202	ENSG00000159202.18	DPA	1.8137e-05	CON	198.22	151.72	3221.8	3100	NO
ADIPOR1	51094	ENSG00000159346	ENSG00000159346.13	DPA	4.8584e-06	CON	49.12	50.19	17.2	30.75	NO
RSPRY1	89970	ENSG00000159579	ENSG00000159579.14	DPA	0	CON	343.13	312.82	312.39	293.81	YES
ABR	29	ENSG00000159842	ENSG00000159842.15	DPA	1.5515e-05	CON	1.355	0	479.12	554.97	NO
U2AF1	7307	ENSG00000160201	ENSG00000160201.11	DPA	1.8007e-10	RSV	1369.7	1364.4	96.42	93.635	NO
SHKBP1	92799	ENSG00000160410	ENSG00000160410.15	DPA	0.00044658	RSV	9.165	13.215	226.9	269.39	NO
CHTOP	26097	ENSG00000160679	ENSG00000160679.13	DPA	5.1544e-14	CON	160.59	173.35	14.285	16.525	NO
FDPS	2224	ENSG00000160752	ENSG00000160752.14	DPA	0	CON	241.55	209.25	8080.4	7189.8	NO
RPL8	6132	ENSG00000161016	ENSG00000161016.17	DPA	0.0001836	RSV	140.33	132.15	15.065	9.35	NO
PSMC2	5701	ENSG00000161057	ENSG00000161057.12	DPA	6.3827e-14	CON	154.62	142.56	1526	1518.4	NO
PCYT1A	5130	ENSG00000161217	ENSG00000161217.12	DPA	0.0009095	RSV	248.57	182.67	653.75	82.405	YES
BDH1	622	ENSG00000161267	ENSG00000161267.12	DPA	0	RSV	241.81	239.84	22.66	20.96	NO
PGAP3	93210	ENSG00000161395	ENSG00000161395.14	DPA	1.6896e-06	RSV	72.355	90.795	19.71	19.47	NO
SRSF2	6427	ENSG00000161547	ENSG00000161547.16	DPA	4.4701e-05	RSV	54.245	80.45	266.22	329.25	NO
EIF4A1	1973	ENSG00000161960	ENSG00000161960.15	DPA	1.4972e-08	RSV	4764.3	4847.1	13798	13536	NO
RPL26	6154	ENSG00000161970	ENSG00000161970.15	DPA	1.8015e-11	RSV	17794	17271	450.04	431.69	NO
NEU3	10825	ENSG00000162139	ENSG00000162139.10	DPA	5.3573e-07	CON	807.57	648.96	30.995	117.81	NO
NXF1	10482	ENSG00000162231	ENSG00000162231.14	DPA	3.6394e-08	RSV	423.9	462.62	243.9	243.41	YES
RPL29	6159	ENSG00000162244	ENSG00000162244.11	DPA	0.00025936	CON	6637.7	7138.1	160.94	177.44	NO
USP24	23358	ENSG00000162402	ENSG00000162402.14	DPA	2.2511e-05	CON	733.83	690.18	504.86	512.38	YES
USP1	7398	ENSG00000162607	ENSG00000162607.13	DPA	1.6204e-05	RSV	1848.5	1827.4	45.425	26.125	NO
C1orf74	148304	ENSG00000162757	ENSG00000162757.4	DPA	0	CON	78.34	75.355	63.175	67.105	YES
WDR26	80232	ENSG00000162923	ENSG00000162923.16	DPA	7.5383e-05	CON	1336.3	1256.5	1253.4	1289.9	YES
PDLIM5	10611	ENSG00000163110	ENSG00000163110.15	DPA	0.0001854	CON	2969	2953.3	468.73	561.07	NO
ANTXR2	118429	ENSG00000163297	ENSG00000163297.17	DPA	2.4293e-07	CON	2943.1	2981.3	5.875	11.075	NO
GLB1L	79411	ENSG00000163521	ENSG00000163521.16	DPA	1.6888e-06	CON	25.215	17.635	115.56	126.67	NO
NUAK2	81788	ENSG00000163545	ENSG00000163545.9	DPA	1.1509e-08	RSV	123.14	141.53	0	2.725	NO
EIF5A2	56648	ENSG00000163577	ENSG00000163577.8	DPA	3.2171e-06	CON	126.42	122.6	140.1	161.44	YES
GMPS	8833	ENSG00000163655	ENSG00000163655.16	DPA	0.00042098	RSV	247.03	235.63	1737.3	1408.8	NO
RPL9	6133	ENSG00000163682	ENSG00000163682.16	DPA	1.1221e-09	RSV	9911.2	10055	152.57	142.26	NO
SMIM14	201895	ENSG00000163683	ENSG00000163683.12	DPA	4.6019e-10	CON	112.47	91.37	197.97	211.86	YES
APBB2	323	ENSG00000163697	ENSG00000163697.17	DPA	0.00088602	CON	149.87	86.005	479.23	559.13	NO
U2SURP	23350	ENSG00000163714	ENSG00000163714.17	DPA	0.0002437	RSV	618.71	576.66	1135.1	871.68	NO
RCHY1	25898	ENSG00000163743	ENSG00000163743.13	DPA	3.0709e-08	RSV	124.06	147.41	170.71	140.47	YES
ZDHHC3	51304	ENSG00000163812	ENSG00000163812.15	DPA	0	CON	1065.8	1060.8	266.06	294.25	NO
TASOR	23272	ENSG00000163946	ENSG00000163946.13	DPA	0.00015873	CON	111.4	106.89	1998.9	1990	NO
AIMP1	9255	ENSG00000164022	ENSG00000164022.16	DPA	8.1691e-05	CON	310.37	301.98	1046.2	1138.3	NO
PGRMC2	10424	ENSG00000164040	ENSG00000164040.17	DPA	0.00014859	CON	464.66	452.56	224.86	248.38	NO
MST1R	4486	ENSG00000164078	ENSG00000164078.13	DPA	0.00022809	RSV	180.28	264.44	627	696.21	NO
C4orf3	401152	ENSG00000164096	ENSG00000164096.13	DPA	4.1613e-12	RSV	129.5	170.75	669.34	671.93	NO
SLC25A46	91137	ENSG00000164209	ENSG00000164209.17	DPA	0.00037207	RSV	895.68	833.04	674.37	603.05	YES
NDUFS4	4724	ENSG00000164258	ENSG00000164258.12	DPA	0.00011016	CON	161.02	136.69	1201.2	1149.7	NO
UTP15	84135	ENSG00000164338	ENSG00000164338.10	DPA	0.00072629	RSV	276.03	242.11	176.2	148	NO
NSA2	10412	ENSG00000164346	ENSG00000164346.10	DPA	1.0669e-06	RSV	148.51	153.94	3399.2	3235.6	NO
IL31RA	133396	ENSG00000164509	ENSG00000164509.15	DPA	0.00052789	CON	784.41	763.07	28.67	47.905	NO
OXR1	55074	ENSG00000164830	ENSG00000164830.18	DPA	4.0853e-12	CON	179.85	149.16	505.68	540.55	NO
ALDH7A1	501	ENSG00000164904	ENSG00000164904.18	DPA	0.00049782	CON	4244.8	3826	355.99	346.17	NO
YWHAZ	7534	ENSG00000164924	ENSG00000164924.18	DPA	8.7052e-11	RSV	2654.3	3746.4	164.76	185.06	NO
HNRNPK	3190	ENSG00000165119	ENSG00000165119.21	DPA	8.305e-12	CON	2053.5	1638.8	7839.4	8870.3	NO
MID1IP1	58526	ENSG00000165175	ENSG00000165175.15	DPA	0	CON	205.47	233.7	2.675	0	NO
NDUFB6	4712	ENSG00000165264	ENSG00000165264.11	DPA	4.5461e-05	RSV	434.19	492	33.965	26.915	NO
AQP3	360	ENSG00000165272	ENSG00000165272.16	DPA	0.00062699	CON	27.115	29.955	37.255	68.15	NO
VCP	7415	ENSG00000165280	ENSG00000165280.16	DPA	2.2115e-10	CON	9958	9031.2	110.25	101.01	NO
REEP3	221035	ENSG00000165476	ENSG00000165476.14	DPA	0	RSV	1895.6	1856.5	350.7	328.57	NO
SKA3	221150	ENSG00000165480	ENSG00000165480.16	DPA	2.0248e-06	CON	364.25	222.13	76.33	61.945	NO
ATP5F1C	509	ENSG00000165629	ENSG00000165629.20	DPA	3.2115e-10	RSV	1543.2	1781.8	632.41	589.77	YES
NSD1	64324	ENSG00000165671	ENSG00000165671.20	DPA	0.00074252	CON	1689.7	1620.2	0	0	NO
PRDX3	10935	ENSG00000165672	ENSG00000165672.7	DPA	0	CON	0	0	2613.4	2558.7	NO
PMPCA	23203	ENSG00000165688	ENSG00000165688.12	DPA	0	RSV	67.295	83.635	808.95	827.25	NO
TSC1	7248	ENSG00000165699	ENSG00000165699.14	DPA	3.0534e-05	CON	106.63	106.14	675.19	720.16	NO
RNASE7	84659	ENSG00000165799	ENSG00000165799.5	DPA	0	CON	230.1	221.05	0	0	NO
CPSF2	53981	ENSG00000165934	ENSG00000165934.12	DPA	4.2825e-06	RSV	1844.3	1881.9	1444.9	1387.1	YES
ZFYVE19	84936	ENSG00000166140	ENSG00000166140.17	DPA	6.685e-05	CON	102.31	84.725	210.85	286.88	YES
COPS2	9318	ENSG00000166200	ENSG00000166200.15	DPA	3.4019e-06	RSV	964.08	902.93	818.8	697	NO
SERPINB7	8710	ENSG00000166396	ENSG00000166396.13	DPA	1.4781e-10	CON	105.17	77.08	87.175	106.55	NO
RPL27A	6157	ENSG00000166441	ENSG00000166441.13	DPA	0	CON	203.47	214.48	6422.5	8907.7	NO
DENND2B	6764	ENSG00000166444	ENSG00000166444.19	DPA	5.2645e-08	RSV	4.965	14.76	83.5	101.3	YES
HSP90B1	7184	ENSG00000166598	ENSG00000166598.15	DPA	0.00042017	CON	69.795	61.585	23087	22927	NO
B2M	567	ENSG00000166710	ENSG00000166710.20	DPA	0	RSV	111.81	106.66	9017.5	8437.3	NO
SNRPD1	6632	ENSG00000167088	ENSG00000167088.11	DPA	0	RSV	437.71	474.81	1054.7	1059.8	NO
ATP5MG	10632	ENSG00000167283	ENSG00000167283.8	DPA	5.5577e-14	RSV	310.32	322.46	1488.6	1532.6	NO
MYO5B	4645	ENSG00000167306	ENSG00000167306.20	DPA	4.599e-15	CON	293.35	259.91	77.195	72.48	NO
MVD	4597	ENSG00000167508	ENSG00000167508.12	DPA	3.9303e-05	CON	47.44	53.76	22.58	26.885	NO
RPL13	6137	ENSG00000167526	ENSG00000167526.13	DPA	2.7409e-06	CON	285.6	275.46	1724.6	1819.6	NO
DAPK3	1613	ENSG00000167657	ENSG00000167657.14	DPA	4.7698e-14	CON	147.5	191.65	0	0	NO
DDB1	1642	ENSG00000167986	ENSG00000167986.13	DPA	7.6398e-13	CON	126.81	57.14	2980.7	3247	NO
SLC3A2	6520	ENSG00000168003	ENSG00000168003.16	DPA	0	RSV	1832.3	1872.2	11555	11675	NO
C2CD3	26005	ENSG00000168014	ENSG00000168014.16	DPA	3.1224e-09	CON	32.565	25.09	573.04	521.43	NO
RPSA	3921	ENSG00000168028	ENSG00000168028.14	DPA	0	CON	32439	31902	0	0	NO
PAFAH1B2	5049	ENSG00000168092	ENSG00000168092.14	DPA	7.9175e-05	RSV	2773.9	2711.7	8.755	7.295	NO
SETD5	55209	ENSG00000168137	ENSG00000168137.16	DPA	0.00011234	CON	182.12	141.65	213.12	200.16	YES
SEPTIN2	4735	ENSG00000168385	ENSG00000168385.18	DPA	0.00081631	CON	6518.7	5905.3	30.525	33.38	NO
MLKL	197259	ENSG00000168404	ENSG00000168404.13	DPA	3.621e-12	RSV	250.84	244.92	51.89	49.66	NO
AHCYL1	10768	ENSG00000168710	ENSG00000168710.18	DPA	8.7964e-07	CON	1873	1820.4	31.57	34.705	NO
FEM1B	10116	ENSG00000169018	ENSG00000169018.6	DPA	4.7231e-11	CON	2658.4	2540.8	80.735	78.98	NO
UPF3A	65110	ENSG00000169062	ENSG00000169062.15	DPA	4.3252e-05	RSV	292.3	343.29	19.07	20.435	NO
SLC25A6	293	ENSG00000169100	ENSG00000169100.14	DPA	0	CON	0	0	58.795	44.045	YES
ZBTB43	23099	ENSG00000169155	ENSG00000169155.10	DPA	0	CON	828.76	716.95	12.56	15.23	NO
MRPL1	65008	ENSG00000169288	ENSG00000169288.18	DPA	0.00018947	RSV	15.75	28.135	952.48	949.86	NO
SNUPN	10073	ENSG00000169371	ENSG00000169371.13	DPA	0.00027485	CON	471.06	479.58	40.48	44.135	NO
BNC1	646	ENSG00000169594	ENSG00000169594.13	DPA	7.6237e-14	CON	1115.8	1059.3	1673.8	2038.2	NO
ANTXR1	84168	ENSG00000169604	ENSG00000169604.19	DPA	9.7367e-09	RSV	1824.6	1739.5	77.81	62.61	NO
UGP2	7360	ENSG00000169764	ENSG00000169764.15	DPA	4.5022e-09	CON	1022.2	978.94	1528.8	1474.9	YES
HNRNPF	3185	ENSG00000169813	ENSG00000169813.16	DPA	3.059e-07	RSV	82.935	124.2	368.39	303.19	YES
TPST1	8460	ENSG00000169902	ENSG00000169902.15	DPA	0.0006849	RSV	96.39	93.795	305.62	291.88	NO
ALCAM	214	ENSG00000170017	ENSG00000170017.12	DPA	1.4727e-12	RSV	4901.8	4856.9	8.005	3.625	NO
CRTAP	10491	ENSG00000170275	ENSG00000170275.14	DPA	1.3457e-14	RSV	1366.7	1417.5	2007.1	2036.5	NO
CDK1	983	ENSG00000170312	ENSG00000170312.15	DPA	4.9036e-08	CON	219.85	183.59	2771.2	2689.6	NO
TMED10	10972	ENSG00000170348	ENSG00000170348.9	DPA	0.00086249	RSV	1722.6	2192.1	4487.8	4209.2	NO
SMAD1	4086	ENSG00000170365	ENSG00000170365.10	DPA	0	RSV	213.64	461.04	26.48	24.14	YES
DNAJC18	202052	ENSG00000170464	ENSG00000170464.10	DPA	0.00094209	RSV	126.17	141.79	151	151.12	YES
ARL6IP1	23204	ENSG00000170540	ENSG00000170540.15	DPA	0.00094483	RSV	7.83	20.95	1897.6	1847.8	NO
TMEM43	79188	ENSG00000170876	ENSG00000170876.7	DPA	5.1103e-05	RSV	1213.9	1326.4	727.99	742.2	YES
MCC	4163	ENSG00000171444	ENSG00000171444.18	DPA	0	RSV	66.355	158.87	1235.9	1266.8	NO
LRRC8C	84230	ENSG00000171488	ENSG00000171488.15	DPA	0	CON	1420.3	1417.7	469.21	500.18	NO
LRRC8D	55144	ENSG00000171492	ENSG00000171492.14	DPA	0.0002684	RSV	57	61.715	1648.9	1517.1	NO
BCL2L1	598	ENSG00000171552	ENSG00000171552.13	DPA	1.0137e-06	CON	1444.9	1500.3	666.63	757.37	NO
PLRG1	5356	ENSG00000171566	ENSG00000171566.12	DPA	0.00049756	RSV	1311.6	1268.5	631.6	571.67	NO
ZNF274	10782	ENSG00000171606	ENSG00000171606.18	DPA	5.9611e-06	RSV	352.6	347.25	341.73	302.75	NO
MLLT3	4300	ENSG00000171843	ENSG00000171843.16	DPA	0	CON	105.19	99.11	239.23	226.97	YES
PTEN	5728	ENSG00000171862	ENSG00000171862.11	DPA	1.3376e-12	RSV	630.84	656.64	657.25	627.18	YES
RPS7	6201	ENSG00000171863	ENSG00000171863.15	DPA	0.00037242	RSV	606.66	771.65	11272	11429	NO
SUCLG2	8801	ENSG00000172340	ENSG00000172340.14	DPA	2.2195e-06	CON	537.36	348.93	1192.7	1323	NO
FIBP	9158	ENSG00000172500	ENSG00000172500.12	DPA	0.00081177	CON	785.71	701.11	12.39	18.84	NO
OXSR1	9943	ENSG00000172939	ENSG00000172939.9	DPA	1.1224e-08	CON	69.94	52.345	1684.2	1686.3	NO
KAT5	10524	ENSG00000172977	ENSG00000172977.13	DPA	0.00016436	RSV	0	6.98	249.08	325.27	NO
RELA	5970	ENSG00000173039	ENSG00000173039.19	DPA	0.00059934	CON	412.67	343.5	277.68	405.62	YES
PPP1R14B	26472	ENSG00000173457	ENSG00000173457.11	DPA	0	RSV	717.14	833.03	51.095	50.605	NO
CHD2	1106	ENSG00000173575	ENSG00000173575.21	DPA	0	CON	3951.5	3902.9	634.4	805.56	NO
PSMD1	5707	ENSG00000173692	ENSG00000173692.13	DPA	0.00075805	CON	2546.1	2585.2	0	0	NO
TOMM20	9804	ENSG00000173726	ENSG00000173726.11	DPA	0	CON	0	0	5718.7	5647	NO
MSRB3	253827	ENSG00000174099	ENSG00000174099.11	DPA	0	CON	630.8	654.88	0	0	NO
ATP2A2	488	ENSG00000174437	ENSG00000174437.17	DPA	0	RSV	1226.1	1203.7	8860.4	8569.5	NO
RPL4	6124	ENSG00000174444	ENSG00000174444.15	DPA	0.00028812	RSV	44283	46335	225.09	220.96	NO
LARP7	51574	ENSG00000174720	ENSG00000174720.16	DPA	0	RSV	43.68	53.75	260.58	314.43	YES
RPL15	6138	ENSG00000174748	ENSG00000174748.21	DPA	0	CON	6370.2	6977.8	3657.8	5126.6	YES
THAP6	152815	ENSG00000174796	ENSG00000174796.12	DPA	0	CON	345.5	269.83	59.34	57.915	NO
PSMD2	5708	ENSG00000175166	ENSG00000175166.17	DPA	1.039e-06	CON	653.13	389.05	8913.3	8734.5	NO
DDIT3	1649	ENSG00000175197	ENSG00000175197.12	DPA	3.98e-05	RSV	1226.7	1192.2	73.12	58.02	NO
CENPS	378708	ENSG00000175279	ENSG00000175279.22	DPA	2.8088e-10	CON	157.85	154.37	114.18	111.99	YES
PTPN2	5771	ENSG00000175354	ENSG00000175354.20	DPA	0	CON	34.855	27.775	42.915	45.685	YES
SMAD2	4087	ENSG00000175387	ENSG00000175387.16	DPA	0.00068853	CON	46.035	45.7	82.355	194.53	YES
EIF3F	8665	ENSG00000175390	ENSG00000175390.14	DPA	1.1982e-11	CON	166.07	138.5	3326.5	3042.1	NO
MCTP1	79772	ENSG00000175471	ENSG00000175471.19	DPA	0	CON	18.445	19.43	42.515	46.135	YES
TTLL11	158135	ENSG00000175764	ENSG00000175764.14	DPA	0.00074186	CON	0	0	311.04	376.55	NO
SFN	2810	ENSG00000175793	ENSG00000175793.12	DPA	0.00018048	RSV	654.85	962.92	656.48	900.55	NO
RTTN	25914	ENSG00000176225	ENSG00000176225.13	DPA	0	CON	624.2	514.15	359.96	385.12	NO
SLC38A9	153129	ENSG00000177058	ENSG00000177058.12	DPA	1.8276e-08	CON	79.435	74.715	284.73	312.13	YES
ANO6	196527	ENSG00000177119	ENSG00000177119.16	DPA	0.00015348	CON	183.57	142.62	1992.9	1887.2	NO
RPS6KA3	6197	ENSG00000177189	ENSG00000177189.14	DPA	0.00025835	RSV	450.3	499.2	812.23	820.48	NO
ZFAS1	441951	ENSG00000177410	ENSG00000177410.13	DPA	0	CON	981.1	932.95	79.88	86.735	NO
ARIH2	10425	ENSG00000177479	ENSG00000177479.19	DPA	0	RSV	104.91	102.53	66.81	63.63	YES
GBA	2629	ENSG00000177628	ENSG00000177628.16	DPA	0.00021224	CON	88.335	42.9	825.38	588.52	NO
HNRNPA0	10949	ENSG00000177733	ENSG00000177733.6	DPA	0	CON	281.19	215.22	1309.3	1223.9	YES
MLF1	4291	ENSG00000178053	ENSG00000178053.18	DPA	0	CON	95.385	87.94	354.83	366.69	NO
NT5DC1	221294	ENSG00000178425	ENSG00000178425.14	DPA	4.4844e-06	CON	397.93	381.15	517.24	535.34	NO
AURKB	9212	ENSG00000178999	ENSG00000178999.13	DPA	3.885e-06	CON	257.6	209.63	424.23	470.05	NO
ALOXE3	59344	ENSG00000179148	ENSG00000179148.9	DPA	0	RSV	170.36	169.76	151.84	146.03	NO
ELMOD2	255520	ENSG00000179387	ENSG00000179387.10	DPA	0	CON	855.05	796.48	0	0	NO
SERTAD2	9792	ENSG00000179833	ENSG00000179833.4	DPA	0.00097218	CON	799.12	788.97	39.935	43.61	NO
TRNAU1AP	54952	ENSG00000180098	ENSG00000180098.9	DPA	0.00018475	RSV	61.495	66.195	282.97	280.03	NO
FGD6	55785	ENSG00000180263	ENSG00000180263.14	DPA	1.5659e-08	RSV	308.17	336.01	683.72	663.31	NO
YIPF6	286451	ENSG00000181704	ENSG00000181704.12	DPA	1.3901e-05	RSV	513.94	483.29	23.57	21.085	NO
MACIR	90355	ENSG00000181751	ENSG00000181751.10	DPA	5.4383e-08	RSV	89.48	108.67	260.23	261.81	NO
CHST15	51363	ENSG00000182022	ENSG00000182022.18	DPA	3.3726e-06	CON	4.28	5.185	404.61	586.05	NO
ERCC6L2	375748	ENSG00000182150	ENSG00000182150.16	DPA	0.00013073	CON	663.67	573.85	63.83	71.075	NO
RPL35A	6165	ENSG00000182899	ENSG00000182899.17	DPA	4.5863e-08	RSV	181.38	182.09	6674.9	6380.7	NO
CNOT10	25904	ENSG00000182973	ENSG00000182973.18	DPA	0.00045641	RSV	253.96	282.7	505.15	446.07	NO
HMCES	56941	ENSG00000183624	ENSG00000183624.14	DPA	0.0002002	RSV	14.69	16.555	866.23	789.63	NO
UPP1	7378	ENSG00000183696	ENSG00000183696.14	DPA	0	CON	497.7	500.95	3259.8	3386.3	NO
CHEK2	11200	ENSG00000183765	ENSG00000183765.22	DPA	3.0239e-05	RSV	5.42	6.27	438.98	405.17	NO
PTP4A2	8073	ENSG00000184007	ENSG00000184007.21	DPA	0	CON	290.42	230.69	1101.1	1089.5	NO
PPP1R2	5504	ENSG00000184203	ENSG00000184203.8	DPA	0.00029608	RSV	2.485	2.585	344.12	340.62	NO
RPL23AP82	NA	ENSG00000184319	ENSG00000184319.16	DPA	4.3203e-09	CON	91.11	65.16	55.76	61.335	YES
KNTC1	9735	ENSG00000184445	ENSG00000184445.12	DPA	5.3911e-05	CON	1188.5	1095.2	24.455	36.675	NO
ATL3	25923	ENSG00000184743	ENSG00000184743.12	DPA	3.4245e-08	RSV	118.27	239.29	2155.7	2110.6	NO
TMED9	54732	ENSG00000184840	ENSG00000184840.11	DPA	0.00081948	RSV	17.43	24.965	2812.4	2993.7	NO
CIB1	10519	ENSG00000185043	ENSG00000185043.11	DPA	0.00026502	CON	492.12	617.38	12.345	17.725	NO
PRMT3	10196	ENSG00000185238	ENSG00000185238.13	DPA	0	RSV	362.82	411.82	434.05	282.96	YES
PRPF39	55015	ENSG00000185246	ENSG00000185246.17	DPA	1.9152e-07	RSV	66.51	77.51	583.82	574.89	NO
RAD51D	5892	ENSG00000185379	ENSG00000185379.20	DPA	7.8537e-09	RSV	35.035	61.105	117.11	141.91	NO
PARPBP	55010	ENSG00000185480	ENSG00000185480.11	DPA	0.00013584	CON	398.42	298.81	105.06	102.19	NO
IRF7	3665	ENSG00000185507	ENSG00000185507.21	DPA	0.00022164	CON	7.34	11.445	1.8	0	NO
WDR53	348793	ENSG00000185798	ENSG00000185798.8	DPA	1.0458e-11	CON	187.11	163.12	80.27	81.615	NO
BCAP31	10134	ENSG00000185825	ENSG00000185825.16	DPA	5.5231e-06	CON	3065.2	3113	112.44	123.44	NO
SETD4	54093	ENSG00000185917	ENSG00000185917.13	DPA	1.6294e-10	CON	35.26	33.05	103.31	116.19	NO
POLR1D	51082	ENSG00000186184	ENSG00000186184.18	DPA	8.2713e-13	CON	748.23	696.82	1095.9	1145.3	NO
NAP1L1	4673	ENSG00000187109	ENSG00000187109.14	DPA	0	RSV	7523.1	7547.1	4253	4064.2	NO
RPL14	9045	ENSG00000188846	ENSG00000188846.13	DPA	2.0743e-08	RSV	261.58	270.04	13505	13129	NO
MSL1	339287	ENSG00000188895	ENSG00000188895.11	DPA	0	CON	1266.2	1243.4	576.1	568.4	NO
FAM120AOS	158293	ENSG00000188938	ENSG00000188938.17	DPA	2.9775e-05	RSV	198.59	237.93	15.43	12.67	NO
MAOA	4128	ENSG00000189221	ENSG00000189221.9	DPA	4.318e-05	CON	2103.4	2090.9	1686.2	1683.2	YES
MPHOSPH8	54737	ENSG00000196199	ENSG00000196199.14	DPA	5.7228e-12	RSV	671.46	601.96	26.195	19.27	NO
PPIA	5478	ENSG00000196262	ENSG00000196262.14	DPA	2.0866e-12	CON	727.46	689.7	24499	23745	NO
CD55	1604	ENSG00000196352	ENSG00000196352.15	DPA	0.0001844	RSV	24.735	35.15	1662.7	1505.6	NO
PTPN1	5770	ENSG00000196396	ENSG00000196396.10	DPA	9.9462e-07	CON	976.87	942	828.15	800.45	NO
NACA	4666	ENSG00000196531	ENSG00000196531.10	DPA	8.2302e-05	CON	8999.9	8990.7	481.09	528.4	NO
PLXNB2	23654	ENSG00000196576	ENSG00000196576.15	DPA	2.9344e-05	CON	46.18	14.705	235.39	129.13	NO
MMP1	4312	ENSG00000196611	ENSG00000196611.5	DPA	0	CON	1.07	0	91.615	108.43	NO
AMZ2	51321	ENSG00000196704	ENSG00000196704.12	DPA	0.00034647	RSV	77.375	84.75	1322.4	1230.4	NO
GM2A	2760	ENSG00000196743	ENSG00000196743.8	DPA	0	RSV	625.43	698.36	1873.6	1844	NO
S100A2	6273	ENSG00000196754	ENSG00000196754.11	DPA	3.4098e-13	CON	21886	20698	194.35	227	NO
CD47	961	ENSG00000196776	ENSG00000196776.16	DPA	1.6485e-07	RSV	262.4	225.66	153.59	67.5	YES
GMFB	2764	ENSG00000197045	ENSG00000197045.13	DPA	0	RSV	290.67	323.18	2458.7	2456.6	NO
DYNC1H1	1778	ENSG00000197102	ENSG00000197102.12	DPA	0.00041783	CON	8367.7	8814.4	869.78	1032.3	NO
ENTPD4	9583	ENSG00000197217	ENSG00000197217.13	DPA	1.46e-12	RSV	93.035	104.7	655.23	643.07	NO
LRP10	26020	ENSG00000197324	ENSG00000197324.9	DPA	2.618e-09	CON	910.75	953.23	569.35	726.74	YES
RPF2	84154	ENSG00000197498	ENSG00000197498.13	DPA	0	CON	414.25	370.9	813.79	783.41	NO
RPL37A	6168	ENSG00000197756	ENSG00000197756.9	DPA	0	RSV	395.04	359.85	10486	9381.5	NO
ADH5	128	ENSG00000197894	ENSG00000197894.11	DPA	0.00020224	RSV	2757.1	2636.4	727.25	618.34	NO
RPL12	6136	ENSG00000197958	ENSG00000197958.13	DPA	3.7299e-06	CON	15710	17566	60.665	74.99	NO
RPS4X	6191	ENSG00000198034	ENSG00000198034.11	DPA	1.3242e-05	RSV	18854	18107	97.86	88.06	NO
MARCHF5	54708	ENSG00000198060	ENSG00000198060.10	DPA	0	CON	570.58	561.15	0	0	NO
MAN1A2	10905	ENSG00000198162	ENSG00000198162.12	DPA	0.00036025	CON	981.38	911.24	847.82	847.94	YES
HSD17B11	51170	ENSG00000198189	ENSG00000198189.11	DPA	0	CON	136.75	107.51	212.22	287.95	NO
ASPH	444	ENSG00000198363	ENSG00000198363.18	DPA	0.00086947	RSV	3406.6	3354.1	897.29	848.69	NO
GFPT1	2673	ENSG00000198380	ENSG00000198380.12	DPA	4.71e-13	CON	1320	1335.2	1716.3	1786.2	YES
ITSN2	50618	ENSG00000198399	ENSG00000198399.14	DPA	4.553e-15	CON	561.61	586.08	751.43	795.72	YES
TXNRD1	7296	ENSG00000198431	ENSG00000198431.16	DPA	0.00032584	RSV	8060.5	8518.4	1936	1896.6	NO
GPN1	11321	ENSG00000198522	ENSG00000198522.13	DPA	5.4817e-06	RSV	323.65	318.48	267.31	248.56	NO
LRBA	987	ENSG00000198589	ENSG00000198589.13	DPA	0	RSV	247.18	305.3	2860.5	2780.3	YES
CALM1	801	ENSG00000198668	ENSG00000198668.12	DPA	0.00011056	RSV	1304.3	1264.8	3048.2	2898.6	NO
TTC37	9652	ENSG00000198677	ENSG00000198677.11	DPA	0.00034396	CON	2944.3	2892.6	161.39	211.43	NO
RASSF9	9182	ENSG00000198774	ENSG00000198774.5	DPA	3.0588e-10	RSV	44.395	51.055	219.13	202.32	NO
CNOT7	29883	ENSG00000198791	ENSG00000198791.12	DPA	3.0329e-12	CON	160.19	211.91	480.73	892.95	YES
RUSC2	9853	ENSG00000198853	ENSG00000198853.12	DPA	2.4092e-13	RSV	445.82	565.99	40.86	37.78	NO
ATG9A	79065	ENSG00000198925	ENSG00000198925.12	DPA	0.00023366	RSV	154.24	187	618.95	721.41	NO
SGMS1	259230	ENSG00000198964	ENSG00000198964.14	DPA	0	CON	597.72	587.38	284.68	294.64	NO
EEF1AKMT2	399818	ENSG00000203791	ENSG00000203791.15	DPA	0.00054954	CON	296.38	280.07	143.97	150.49	NO
GIGYF2	26058	ENSG00000204120	ENSG00000204120.14	DPA	6.433e-06	RSV	678.5	742.23	422.95	342.86	YES
PHACTR4	65979	ENSG00000204138	ENSG00000204138.13	DPA	2.7521e-13	CON	176.89	151.38	293.23	341.94	YES
TAP2	6891	ENSG00000204267	ENSG00000204267.15	DPA	6.6027e-06	RSV	117.81	168.84	1331.7	1297.9	NO
SARNP	84324	ENSG00000205323	ENSG00000205323.9	DPA	0.0002614	RSV	73.76	91.165	227.01	228.69	NO
KRT6A	3853	ENSG00000205420	ENSG00000205420.11	DPA	1.7284e-08	CON	18030	15068	381.3	343.88	NO
ITSN1	6453	ENSG00000205726	ENSG00000205726.15	DPA	0.00025668	CON	1013.8	781.12	19.535	26.91	NO
HCP5	10866	ENSG00000206337	ENSG00000206337.11	DPA	8.888e-08	CON	0	0	52.3	42.68	NO
SYNJ2BP	55333	ENSG00000213463	ENSG00000213463.5	DPA	0.00018915	CON	0	0	404.6	367.8	NO
SRA1	10011	ENSG00000213523	ENSG00000213523.10	DPA	2.9289e-06	CON	5.355	4.55	180.81	160.64	NO
HEXA	3073	ENSG00000213614	ENSG00000213614.9	DPA	0	CON	241.58	209.06	974.09	973.32	NO
LEPROT	54741	ENSG00000213625	ENSG00000213625.9	DPA	2.7726e-07	RSV	210.21	244.87	286.12	251.9	NO
IRF9	10379	ENSG00000213928	ENSG00000213928.8	DPA	1.559e-06	CON	166.15	178.84	22.685	28.04	NO
IFRD2	7866	ENSG00000214706	ENSG00000214706.10	DPA	0.00013999	CON	324.31	415.38	21.3	30.185	NO
PPP2R2A	5520	ENSG00000221914	ENSG00000221914.11	DPA	1.0179e-10	RSV	464.6	452.14	0	6.755	YES
CCNL2	81669	ENSG00000221978	ENSG00000221978.12	DPA	0.0002494	CON	18.38	8.83	371.14	488.41	NO
	NA	ENSG00000230479	ENSG00000230479.1	DPA	9.6044e-05	RSV	40.775	41.48	13.66	10.455	NO
MIR205HG	642587	ENSG00000230937	ENSG00000230937.12	DPA	8.2898e-07	CON	305.83	305.81	474.54	515.24	NO
TAPBP	6892	ENSG00000231925	ENSG00000231925.11	DPA	0.00025388	RSV	730.51	845.85	16.445	16.9	NO
LINC01503	100506119	ENSG00000233901	ENSG00000233901.6	DPA	6.3361e-07	CON	248.6	266.81	285.07	349.89	NO
BRD3OS	266655	ENSG00000235106	ENSG00000235106.10	DPA	0.00095783	RSV	68.875	74.27	18.53	6.485	NO
ZSCAN31	64288	ENSG00000235109	ENSG00000235109.7	DPA	2.2262e-07	CON	110.77	110.59	69.49	87.36	NO
ZBED5	58486	ENSG00000236287	ENSG00000236287.8	DPA	0.000136	RSV	734.09	690.24	240.1	196.26	NO
CKMT1B	1159	ENSG00000237289	ENSG00000237289.9	DPA	4.648e-05	CON	140.75	129.54	0	0	YES
PEDS1	387521	ENSG00000240849	ENSG00000240849.11	DPA	2.8536e-06	RSV	283.64	384.88	299.69	330.98	NO
NME2	4831	ENSG00000243678	ENSG00000243678.11	DPA	0.00035471	CON	23.63	20.98	4063.7	4051.6	NO
DDOST	1650	ENSG00000244038	ENSG00000244038.9	DPA	0	RSV	3224.3	3405.9	329	295.79	NO
ETV5	2119	ENSG00000244405	ENSG00000244405.8	DPA	0.00030915	CON	0	0	1185.7	963.92	NO
RBM12	10137	ENSG00000244462	ENSG00000244462.8	DPA	0	CON	815.6	612.85	763.63	688.16	YES
UBE2V1	7335	ENSG00000244687	ENSG00000244687.11	DPA	0	RSV	371.88	387.44	2946.2	2867.8	NO
PGAM5	192111	ENSG00000247077	ENSG00000247077.7	DPA	0	RSV	334.12	400.46	172.5	163.02	NO
ZNF350	59348	ENSG00000256683	ENSG00000256683.7	DPA	0.00018927	CON	127.12	142.38	33.02	39.7	NO
LSM14A	26065	ENSG00000257103	ENSG00000257103.8	DPA	0.00057174	RSV	335.19	350.76	873.55	806.13	NO
CHURC1	91612	ENSG00000258289	ENSG00000258289.8	DPA	0	CON	1494.7	1326	170.75	186.43	NO
ANXA8	653145	ENSG00000265190	ENSG00000265190.6	DPA	1.1167e-11	RSV	1372.5	1687.6	797.5	771.02	YES
RBM8A	9939	ENSG00000265241	ENSG00000265241.6	DPA	0	RSV	791	777.21	877.26	853.92	YES
RPL17	6139	ENSG00000265681	ENSG00000265681.7	DPA	0	CON	14287	14414	2101.7	2192.1	NO
FAM156A	29057	ENSG00000268350	ENSG00000268350.7	DPA	7.9087e-05	RSV	4.37	7.885	231.35	231.25	NO
H4C15	554313	ENSG00000270276	ENSG00000270276.2	DPA	0.00059526	CON	0	0	133.22	96.565	NO
ACACA	31	ENSG00000278540	ENSG00000278540.5	DPA	0.00045122	RSV	20.775	21.215	4395	4100.1	NO
