# Supplementary material for: Alternative mRNA Processing of Innate Response Pathways in Respiratory Syncytial Virus (RSV) Infection
Source: Viruses. 2021 Jan 31;13(2):218. doi: 10.3390/v13020218 (PMC7912025; doi:10.3390/v13020218)
Supplement: Supplementary file 1 [file viruses-13-00218-s001.zip › Supplemental_table_II_apa_reactome.xls]

## Sheet: result
Pathway identifier	Pathway name	#Entities found	#Entities total	Entities ratio	Entities pValue	Entities FDR	#Reactions found	#Reactions total	Reactions ratio	Species identifier	Species name	Submitted entities found
R-HSA-9633012	Response of EIF2AK4 (GCN2) to amino acid deficiency	43	115	0.00781197	1.11022e-16	1.80522e-13	11	16	0.00120946	9606	Homo sapiens	RPL4;RPL3;RPL32;RPL12;CEBPG;RPL8;RPL9;RPL6;RPS4X;RPL7A;RPS15A;RPS19;RPL14;RPL13;RPL15;RPL18;RPL17;RPS7;RPL23;RPL22;ASNS;RPL35A;RPL13A;RPSA;RPL27A;DDIT3;RPL37A;RPL27;TRIB3;RPL26;RPL29;RPL28;RPS24
R-HSA-156827	L13a-mediated translational silencing of Ceruloplasmin expression	43	120	0.00815162	5.55112e-16	4.51306e-13	3	3	0.000226775	9606	Homo sapiens	EIF4A2;RPL4;EIF4A1;RPL3;RPL32;RPL12;RPL8;RPL9;RPL6;RPS4X;RPL7A;RPS15A;RPS19;RPL14;RPL13;RPL15;RPL18;RPL17;RPS7;RPL23;RPL22;RPL35A;RPL13A;RPSA;EIF3M;RPL27A;RPL37A;EIF3H;RPL27;PABPC1;RPL26;EIF3F;RPL29;RPL28;EIF3A;RPS24;RBMS2
R-HSA-72689	Formation of a pool of free 40S subunits	40	106	0.0072006	1.11022e-15	6.01741e-13	2	2	0.000151183	9606	Homo sapiens	RPL4;RPL3;RPL32;RPL12;RPL8;RPL9;RPL6;RPS4X;RPL7A;RPS15A;RPS19;RPL14;RPL13;RPL15;RPL18;RPL17;RPS7;RPL23;RPL22;RPL35A;RPL13A;RPSA;EIF3M;RPL27A;RPL37A;EIF3H;RPL27;RPL26;EIF3F;RPL29;RPL28;EIF3A;RPS24;RBMS2
R-HSA-72706	GTP hydrolysis and joining of the 60S ribosomal subunit	42	120	0.00815162	2.66454e-15	1.04639e-12	3	3	0.000226775	9606	Homo sapiens	EIF4A2;RPL4;EIF4A1;RPL3;RPL32;RPL12;RPL8;RPL9;RPL6;RPS4X;RPL7A;RPS15A;RPS19;RPL14;RPL13;RPL15;RPL18;RPL17;RPS7;RPL23;RPL22;RPL35A;RPL13A;RPSA;EIF3M;RPL27A;RPL37A;EIF3H;RPL27;RPL26;EIF3F;RPL29;RPL28;EIF3A;RPS24;RBMS2
R-HSA-168255	Influenza Infection	55	200	0.013586	3.21965e-15	1.04639e-12	12	59	0.0044599	9606	Homo sapiens	RPL4;SEH1L;RPL3;RPL32;RPL12;CLTC;RPL8;RPL9;RPL6;RPS4X;RPL7A;RPS15A;RPS19;RPL14;RPL13;RPL15;RPL18;RPL17;RAE1;NDC1;RANBP2;SEC13;HSP90AA1;PARP1;RPS7;NUP155;RPL23;RPL22;RPL35A;RPL13A;EIF2AK2;RPSA;RPL27A;NUP50;RPL37A;RPL27;NUP98;RPL26;GRSF1;RPL29;RPL28;NUP58;RPS24;RAN;SLC25A6
R-HSA-168273	Influenza Viral RNA Transcription and Replication	51	176	0.0119557	4.55191e-15	1.23357e-12	6	14	0.00105828	9606	Homo sapiens	RPL4;SEH1L;RPL3;RPL32;RPL12;RPL8;RPL9;RPL6;RPS4X;RPL7A;RPS15A;RPS19;RPL14;RPL13;RPL15;RPL18;RPL17;RAE1;NDC1;RANBP2;SEC13;HSP90AA1;PARP1;RPS7;NUP155;RPL23;RPL22;RPL35A;RPL13A;RPSA;RPL27A;NUP50;RPL37A;RPL27;NUP98;RPL26;GRSF1;RPL29;RPL28;NUP58;RPS24
R-HSA-927802	Nonsense-Mediated Decay (NMD)	42	124	0.00842334	7.77156e-15	1.33094e-12	6	6	0.000453549	9606	Homo sapiens	RPL4;RPL3;RPL32;RBM8A;RPL12;PPP2R2A;CASC3;RPL8;RPL9;RPL6;RPS4X;PPP2CA;RPL7A;RPS15A;RPS19;RPL14;RPL13;RPL15;RPL18;RPL17;RPS7;RPL23;RPL22;RPL35A;RPL13A;RPSA;UPF3A;RPL27A;RPL37A;RPL27;PABPC1;RPL26;RPL29;RPL28;RPS24
R-HSA-975957	Nonsense Mediated Decay (NMD) enhanced by the Exon Junction Complex (EJC)	42	124	0.00842334	7.77156e-15	1.33094e-12	5	5	0.000377958	9606	Homo sapiens	RPL4;RPL3;RPL32;RBM8A;RPL12;PPP2R2A;CASC3;RPL8;RPL9;RPL6;RPS4X;PPP2CA;RPL7A;RPS15A;RPS19;RPL14;RPL13;RPL15;RPL18;RPL17;RPS7;RPL23;RPL22;RPL35A;RPL13A;RPSA;UPF3A;RPL27A;RPL37A;RPL27;PABPC1;RPL26;RPL29;RPL28;RPS24
R-HSA-72613	Eukaryotic Translation Initiation	43	130	0.00883092	8.21565e-15	1.33094e-12	16	21	0.00158742	9606	Homo sapiens	EIF4A2;RPL4;EIF4A1;RPL3;RPL32;RPL12;RPL8;RPL9;RPL6;RPS4X;RPL7A;RPS15A;RPS19;RPL14;RPL13;RPL15;RPL18;RPL17;RPS7;RPL23;RPL22;RPL35A;RPL13A;RPSA;EIF3M;RPL27A;RPL37A;EIF3H;RPL27;PABPC1;RPL26;EIF3F;RPL29;RPL28;EIF3A;RPS24;RBMS2
R-HSA-72737	Cap-dependent Translation Initiation	43	130	0.00883092	8.21565e-15	1.33094e-12	13	18	0.00136065	9606	Homo sapiens	EIF4A2;RPL4;EIF4A1;RPL3;RPL32;RPL12;RPL8;RPL9;RPL6;RPS4X;RPL7A;RPS15A;RPS19;RPL14;RPL13;RPL15;RPL18;RPL17;RPS7;RPL23;RPL22;RPL35A;RPL13A;RPSA;EIF3M;RPL27A;RPL37A;EIF3H;RPL27;PABPC1;RPL26;EIF3F;RPL29;RPL28;EIF3A;RPS24;RBMS2
R-HSA-1799339	SRP-dependent cotranslational protein targeting to membrane	41	119	0.00808369	9.32587e-15	1.3709e-12	5	5	0.000377958	9606	Homo sapiens	RPL4;SRP19;RPL3;RPL32;RPL12;SRP14;RPL8;RPL9;RPL6;RPS4X;RPL7A;RPS15A;RPS19;RPL14;SSR1;RPL13;RPL15;RPL18;RPL17;RPS7;RPL23;SSR3;RPL22;RPL35A;RPL13A;RPSA;DDOST;SPCS3;RPL27A;RPL37A;RPL27;RPL26;RPL29;RPL28;RPS24
