# Supplementary material for: Alternative mRNA Processing of Innate Response Pathways in Respiratory Syncytial Virus (RSV) Infection
Source: Viruses. 2021 Jan 31;13(2):218. doi: 10.3390/v13020218 (PMC7912025; doi:10.3390/v13020218)
Supplement: Supplementary file 1 [file viruses-13-00218-s001.zip › Supplemental_table_III_diu_reactome.xls]

## Sheet: Supplemental_table_III_diu_reac
Pathway identifier	Pathway name	#Entities found	#Entities total	Entities ratio	Entities pValue	Entities FDR	#Reactions found	#Reactions total	Reactions ratio	Species identifier	Species name	Mapped entities
R-HSA-1236977	Endosomal/Vacuolar pathway	52	82	0.00557103	1.11e-16	2.29e-14	4	4	0.000305087	9606	Homo sapiens	CTSL;HLA-B;HLA-C;B2M
R-HSA-983170	Antigen Presentation: Folding, assembly and peptide loading of class I MHC	52	102	0.00692982	1.11e-16	2.29e-14	14	16	0.00122035	9606	Homo sapiens	SEC24A;HLA-B;HLA-C;B2M;SEC24C
R-HSA-909733	Interferon alpha/beta signaling	79	191	0.0129764	1.11e-16	2.29e-14	16	22	0.00167798	9606	Homo sapiens	PTPN1;RSAD2;MX2;MX1;HLA-B;HLA-C;IFIT1;IFIT3;IFIT2;OASL;ISG20;IFI27;NASP;OAS3;IRF1;RAC2;IRF7;ABCE1
R-HSA-913531	Interferon Signaling	97	401	0.0272437	1.11e-16	2.29e-14	29	69	0.00526276	9606	Homo sapiens	SP100;NUP107;IFIT1;IFIT3;IFIT2;OASL;CYTH2;UBC;RAC2;GBP1;B2M;GBP3;NDC1;PTPN1;NUP155;RSAD2;DDX58;MX2;MX1;HLA-B;HLA-C;EIF2AK2;ISG20;ZNFX1;IFI27;NASP;OAS3;IRF1;IRF7;TRIM38;ABCE1
R-HSA-1236974	ER-Phagosome pathway	52	165	0.01121	1.11e-16	2.29e-14	4	10	0.000762718	9606	Homo sapiens	UBC;PSME4;HLA-B;HLA-C;B2M
R-HSA-1236975	Antigen processing-Cross presentation	54	187	0.0127047	1.11e-16	2.29e-14	9	23	0.00175425	9606	Homo sapiens	CTSL;UBC;PSME4;HLA-B;HLA-C;B2M
R-HSA-877300	Interferon gamma signaling	71	255	0.0173245	1.11e-16	2.29e-14	4	16	0.00122035	9606	Homo sapiens	PTPN1;SP100;HLA-B;HLA-C;OASL;CYTH2;IRF1;OAS3;IRF7;TRIM38;B2M;GBP1;GBP3
R-HSA-1280215	Cytokine Signaling in Immune system	152	1332	0.0904953	8.88e-15	1.6e-12	169	741	0.0565174	9606	Homo sapiens	CXCL8;NUP107;HMGB1;IFIT1;CXCL2;IFIT3;OASL;IFIT2;TNFSF13B;RPS6KA3;RAC2;TIMP1;LGALS9;IL6R;B2M;NDC1;SERPINB2;GSTO2;RSAD2;DDX58;MMP1;IL15;HLA-B;HLA-C;CDC25C;OSMR;YWHAZ;MMP9;MTAP;IFI27;OAS3;IRF1;PSME4;IRF7;BIRC5;TRIB3;IL6ST;SQSTM1;STX1A;HBEGF;RALA;SP100;STXBP2;RELA;CYTH2;IFNL1;CCL5;UBC;PTK2B;GBP1;GBP3;HSPA8;PTPN1;SMAD3;NUP155;MX2;MX1;EIF2AK2;ISG20;CXCL10;ZNFX1;NASP;PDCD4;TRIM38;ABCE1;IL7R
R-HSA-983169	Class I MHC mediated antigen processing & presentation	65	465	0.0315918	4.72e-10	7.56e-08	31	48	0.00366105	9606	Homo sapiens	SEC24A;TRIM41;PTGES2;UBE2C;SMURF1;UBE2D3;HLA-B;HLA-C;HERC3;RNF213;CTSL;UBC;PSME4;TRIM69;B2M;THOP1;SEC24C
R-HSA-198933	Immunoregulatory interactions between a Lymphoid and a non-Lymphoid cell	50	317	0.0215368	1.15e-09	1.66e-07	13	44	0.00335596	9606	Homo sapiens	HLA-B;HLA-C;B2M
R-HSA-1640170	Cell Cycle	78	734	0.0498675	8.9e-07	0.000116545	287	449	0.0342461	9606	Homo sapiens	TOP2A;ANKLE2;HSP90AB1;NUP107;TUT7;DSCC1;HJURP;SMC4;CKS1B;PTTG1;CHEK1;CNTRL;NUF2;RCC1;KNTC1;NEK2;NDC1;RFC2;HAUS6;CDC25C;YWHAZ;RBL2;SGO1;DKC1;PSME4;BIRC5;MCM4;KIF2C;KIF20A;MCM6;AJUBA;BLZF1;OPTN;PPARD;PCNA;HDAC1;CDCA5;CAPG;HMMR;LIN9;SKA1;NCAPH;AURKB;AURKA;POLD4;CCNB1;NSD2;ORC2;UBC;RBBP8;SFN;BUB3;HSPA8;STN1;NPM1;NUP155;ODF2;UBE2C;PLK1;ZWINT;TPX2;KIF18A;CENPF;RAD51;ZNFX1;CENPH;RAD17;NCAPD2;RAD1;TPP1;T…
R-HSA-3371568	Attenuation phase	13	47	0.00319315	7.4e-06	0.000888438	4	5	0.000381359	9606	Homo sapiens	DNAJB1;HSPA8;HSP90AB1;TUT7;DNAJB6;HSPA1B
R-HSA-69278	Cell Cycle, Mitotic	63	596	0.0404919	1.21e-05	0.00134401	214	350	0.0266951	9606	Homo sapiens	TOP2A;ANKLE2;HSP90AB1;NUP107;SMC4;CKS1B;PTTG1;CNTRL;NUF2;RCC1;KNTC1;NEK2;NDC1;RFC2;HAUS6;CDC25C;RBL2;SGO1;PSME4;BIRC5;MCM4;KIF2C;KIF20A;MCM6;AJUBA;BLZF1;OPTN;PPARD;PCNA;HDAC1;CDCA5;CAPG;HMMR;LIN9;SKA1;NCAPH;AURKB;AURKA;POLD4;CCNB1;ORC2;UBC;BUB3;NUP155;ODF2;UBE2C;PLK1;ZWINT;TPX2;KIF18A;CENPF;ZNFX1;CENPH;NCAPD2;TUBGCP3;CENPO;CENPS
R-HSA-6804114	TP53 Regulates Transcription of Genes Involved in G2 Cell Cycle Arrest	8	21	0.00142673	4.79e-05	0.00493488	9	11	0.00083899	9606	Homo sapiens	RBL2;CCNB1;PCNA;SFN;CDC25C;AURKB;AURKA
R-HSA-3371571	HSF1-dependent transactivation	13	59	0.00400842	7.48e-05	0.00717616	5	8	0.000610175	9606	Homo sapiens	DNAJB1;HSPA8;HSP90AB1;TUT7;DNAJB6;HSPA1B
R-HSA-156711	Polo-like kinase mediated events	8	23	0.00156261	8.95e-05	0.00790089	13	15	0.00114408	9606	Homo sapiens	CCNB1;CENPF;PLK1;LIN9;CDC25C
R-HSA-168256	Immune System	218	2895	0.196685	9.3e-05	0.00790089	399	1647	0.12562	9606	Homo sapiens	CDA;NUP107;UBE2D3;JADE1;IFIT1;IFIT3;IFIT2;RPS6KA3;HERC3;DHX58;CHEK1;LGALS9;IL6R;B2M;RSAD2;HLA-B;HLA-C;CDC25C;MTAP;IFI27;TEP1;PSME4;TRIB3;KIF20A;IL6ST;SQSTM1;STX1A;STXBP2;MGST1;ITPR3;SDCBP;RNF213;RACGAP1;ALDH3B1;UBC;S100A11;HSPA8;SMAD3;NUP155;JUP;BTN2A1;UBE2C;SMURF1;ERLIN1;ATPSCKMT;EIF2AK2;PA2G4;ISG20;CXCL10;KIF18A;NASP;KIF4A;IL7R;LGMN;CXCL8;HSP90AB1;SH3KBP1;ARPC1B;TNFAIP3;SLC2A3;HMGB1;KIF11;CXCL2…
R-HSA-3371453	Regulation of HSF1-mediated heat shock response	18	113	0.00767715	0.000211461	0.0155225	7	14	0.00106781	9606	Homo sapiens	NDC1;DNAJB1;HSPA8;NUP107;ZNFX1;TUT7;NUP155;DNAJB6;HSPA1B
R-HSA-141424	Amplification of signal from the kinetochores	16	94	0.0063863	0.000227202	0.0155225	4	4	0.000305087	9606	Homo sapiens	NUP107;PLK1;AURKB;ZWINT;SKA1;SGO1;KIF18A;CENPF;CENPH;NUF2;BIRC5;KNTC1;KIF2C;CENPO;BUB3;CENPS
R-HSA-141444	Amplification of signal from unattached kinetochores via a MAD2 inhibitory signal	16	94	0.0063863	0.000227202	0.0155225	4	4	0.000305087	9606	Homo sapiens	NUP107;PLK1;AURKB;ZWINT;SKA1;SGO1;KIF18A;CENPF;CENPH;NUF2;BIRC5;KNTC1;KIF2C;CENPO;BUB3;CENPS
R-HSA-69620	Cell Cycle Checkpoints	33	280	0.019023	0.000228323	0.0155225	30	56	0.00427122	9606	Homo sapiens	NUP107;AURKB;SKA1;CCNB1;UBC;CHEK1;NSD2;NUF2;ORC2;RBBP8;KNTC1;SFN;BUB3;RFC2;UBE2C;PLK1;CDC25C;YWHAZ;ZWINT;SGO1;KIF18A;CENPF;CENPH;PSME4;BIRC5;RAD17;MCM4;RAD1;KIF2C;CENPO;MCM6;CENPS
R-HSA-68877	Mitotic Prometaphase	27	211	0.0143352	0.000238808	0.0155225	16	20	0.00152544	9606	Homo sapiens	NUP107;CDCA5;CAPG;SMC4;AURKB;SKA1;NCAPH;CCNB1;CNTRL;NUF2;KNTC1;NEK2;BUB3;ODF2;PLK1;HAUS6;ZWINT;SGO1;KIF18A;CENPF;CENPH;BIRC5;TUBGCP3;NCAPD2;KIF2C;CENPO;CENPS
R-HSA-6804756	Regulation of TP53 Activity through Phosphorylation	16	95	0.00645424	0.000254976	0.0158085	9	26	0.00198307	9606	Homo sapiens	SUPT16H;TAF15;RFC2;SSRP1;AURKB;AURKA;TPX2;CHEK1;UBC;RBBP8;RAD17;RAD1;TAF9B
R-HSA-3700989	Transcriptional Regulation by TP53	49	486	0.0330185	0.000325631	0.0195379	47	259	0.0197544	9606	Homo sapiens	CCNT2;PCNA;HDAC1;AURKB;AURKA;CCNB1;UBC;CHEK1;RBBP8;TNKS1BP1;SFN;TAF9B;SUPT16H;NPM1;TAF15;RFC2;FANCC;CNOT10;SSRP1;CFLAR;GTF2H3;CDC25C;YWHAZ;RBL2;MOV10;TPX2;RAD51D;CNOT7;TEP1;PRC1;TMEM219;BIRC5;RAD17;RAD1;RHEBL1
R-HSA-69618	Mitotic Spindle Checkpoint	17	111	0.00754127	0.0004844	0.0276108	6	7	0.000533903	9606	Homo sapiens	NUP107;UBE2C;PLK1;AURKB;ZWINT;SKA1;SGO1;KIF18A;CENPF;CENPH;NUF2;BIRC5;KNTC1;KIF2C;CENPO;BUB3;CENPS
R-HSA-3371556	Cellular response to heat stress	19	135	0.00917182	0.000639531	0.0340875	16	29	0.00221188	9606	Homo sapiens	NDC1;HSPA8;DNAJB1;NUP107;ZNFX1;HSP90AB1;TUT7;NUP155;DNAJB6;HSPA1B
R-HSA-6791312	TP53 Regulates Transcription of Cell Cycle Genes	12	65	0.00441606	0.00066586	0.0340875	12	42	0.00320342	9606	Homo sapiens	RBL2;NPM1;CCNB1;CNOT7;PCNA;TNKS1BP1;SFN;CNOT10;CDC25C;AURKB;AURKA
R-HSA-176187	Activation of ATR in response to replication stress	9	39	0.00264964	0.000668383	0.0340875	7	9	0.000686446	9606	Homo sapiens	RFC2;CHEK1;ORC2;RAD17;MCM4;RAD1;MCM6;CDC25C
R-HSA-1362277	Transcription of E2F targets under negative control by DREAM complex	7	25	0.00169849	0.000870965	0.0426773	12	12	0.000915262	9606	Homo sapiens	TOP2A;RBL2;PCNA;HDAC1;LIN9
