# Supplementary material for: Alternative mRNA Processing of Innate Response Pathways in Respiratory Syncytial Virus (RSV) Infection
Source: Viruses. 2021 Jan 31;13(2):218. doi: 10.3390/v13020218 (PMC7912025; doi:10.3390/v13020218)
Supplement: Supplementary file 1 [file viruses-13-00218-s001.zip › Supplemental_table_IV.xls]

## Sheet: Sheet1
hgnc_symbol	entrezgene_id	Gene	ensemble_transcript	DIU_Result	Q-Value	Major_Isoform_Switching	Total_Usage_Change	CONMeanExpLevel	RSVMeanExpLevel	LogFC
SP100	6672	ENSG00000067066.17	ENSG00000067066.17	DIU	0	NO	33.59	1415.26	6804.18	2.26535
NUP107	57122	ENSG00000111581.10	ENSG00000111581.10	DIU	0.015291	NO	3.69	1095.44	359.49	-1.60749
IFIT3	3437	ENSG00000119917.14	ENSG00000119917.14	DIU	0	YES	58.4	137.23	25034	7.51115
IFIT2	3433	ENSG00000119922.10	ENSG00000119922.10	DIU	1.9468e-12	NO	5.87	232.7	40846.1	7.45558
IFIT1	3434	ENSG00000185745.10	ENSG00000185745.10	DIU	5.0049e-11	NO	8.13	130.43	15242.2	6.86865
MX1	4599	ENSG00000157601.14	ENSG00000157601.14	DIU	0	NO	34.65	89.88	17470.6	7.60271
MX2	4600	ENSG00000183486.13	ENSG00000183486.13	DIU	0.024031	NO	42.77	5.61	5782.27	10.0094
IRF7	3665	ENSG00000185507.21	ENSG00000185507.21	DIU	0.00022146	NO	41.2	10.29	483.13	5.5531
OASL	8638	ENSG00000135114.12	ENSG00000135114.12	DIU	5.2732e-08	NO	15.29	115.48	26142.4	7.8226
CYTH2	9266	ENSG00000105443.15	ENSG00000105443.15	DIU	0.016927	NO	4.91	413.36	1264.79	1.61343
UBC	7316	ENSG00000150991.15	ENSG00000150991.15	DIU	4.7117e-08	NO	1.38	36060.1	109491	1.60233
RAC2	5880	ENSG00000128340.15	ENSG00000128340.15	DIU	0.001126	NO	8.8	806.17	4330.17	2.42527
GBP1	2633	ENSG00000117228.10	ENSG00000117228.10	DIU	1.1832e-06	NO	30.81	206.79	7249.6	5.13166
GBP3	2635	ENSG00000117226.12	ENSG00000117226.12	DIU	0.020651	NO	19.71	738.56	5187.1	2.81214
B2M	567	ENSG00000166710.20	ENSG00000166710.20	DIU	5.0058e-10	NO	3.19	8856.07	71980.2	3.02286
NDC1	55706	ENSG00000058804.12	ENSG00000058804.12	DIU	0	YES	57.65	1865.23	125.88	-3.88923
PTPN1	5770	ENSG00000196396.10	ENSG00000196396.10	DIU	7.1693e-12	YES	27.95	2839.23	8268.38	1.5421
NUP155	9631	ENSG00000113569.16	ENSG00000113569.16	DIU	6.6735e-12	NO	30.27	2044.52	398.78	-2.3581
RSAD2	91543	ENSG00000134321.12	ENSG00000134321.12	DIU	0.010759	YES	85.27	0.74	5229.25	12.7868
DDX58	23586	ENSG00000107201.10	ENSG00000107201.10	DIU	0	NO	33.07	478.95	34440.8	6.1681
HLA-C	3107	ENSG00000204525.16	ENSG00000204525.16	DIU	0.00020665	NO	4.28	1413.61	16830.3	3.5736
HLA-B	3106	ENSG00000234745.11	ENSG00000234745.11	DIU	0.0010113	NO	15.34	677.16	34266.3	5.66115
EIF2AK2	5610	ENSG00000055332.18	ENSG00000055332.18	DIU	0	YES	57.54	527.8	2526.4	2.25902
ISG20	3669	ENSG00000172183.15	ENSG00000172183.15	DIU	0.00060158	NO	5.21	55.05	3349.57	5.92709
ZNF131	7690	ENSG00000172262.11	ENSG00000172262.11	DIU	0.021241	YES	14.39	855.08	359.71	-1.24923
ZNFX1	57169	ENSG00000124201.15	ENSG00000124201.15	DIU	1.7285e-08	NO	1.53	1546.2	18256.7	3.56162
IFI27	3429	ENSG00000165949.12	ENSG00000165949.12	DIU	0.0024272	NO	17.62	18.05	12385.5	9.42243
NASP	4678	ENSG00000132780.17	ENSG00000132780.17	DIU	0.0011597	YES	12.04	2393.23	757.73	-1.6592
IRF1	3659	ENSG00000125347.14	ENSG00000125347.14	DIU	2.548e-11	NO	5.61	358.83	2747.54	2.93677
TRIM38	10475	ENSG00000112343.11	ENSG00000112343.11	DIU	0.034316	NO	11.14	625.85	2065.59	1.72267
ABCE1	6059	ENSG00000164163.11	ENSG00000164163.11	DIU	0.011678	NO	20.95	1554.79	132.32	-3.55462
SEC24A	10802	ENSG00000113615.13	ENSG00000113615.13	DIU	0	NO	18.15	1389.72	4603.26	1.72786
CTSL	1514	ENSG00000135047.15	ENSG00000135047.15	DIU	0.013011	NO	9.16	2645.6	21738.4	3.03858
SEC24C	9632	ENSG00000176986.16	ENSG00000176986.16	DIU	0.0006252	NO	17.22	1010.04	3792.87	1.90888
PTPN1	5770	ENSG00000196396.10	ENSG00000196396.10	DIU	7.1693e-12	YES	27.95	2839.23	8268.38	1.5421
PSME4	23198	ENSG00000068878.15	ENSG00000068878.15	DIU	0	NO	9.42	3323.71	15026.4	2.17663
